# Supplementary material for: An all-optical multidirectional mechano-sensor inspired by biologically mechano-sensitive hair sensilla
Source: Nat Commun. 2024 Apr 4;15:2906. doi: 10.1038/s41467-024-47299-0 (PMC10994919; doi:10.1038/s41467-024-47299-0)
Supplement: Supplementary file 5 — Source Data [file 41467_2024_47299_MOESM5_ESM.xlsx]

## Sheet: Figure1f
Time	Wavelength shift
s	pm
0	-3.33333e-06
0.05	-3.33333e-06
0.1	-3.33333e-06
0.15	-0.00314
0.2	-0.00067
0.25	-0.0038
0.3	-0.0038
0.35	-0.00374
0.4	-0.001
0.45	-0.00274
0.5	-0.001
0.55	-0.0018
0.6	-0.001
0.65	-0.0018
0.7	-0.0018
0.75	-0.00254
0.8	-0.00347
0.85	-0.00387
0.9	-0.00387
0.95	-0.00387
1	-0.002
1.05	-0.002
1.1	-0.00154
1.15	-0.002
1.2	-0.00447
1.25	-0.00447
1.3	-0.00174
1.35	-0.00447
1.4	-0.00214
1.45	-0.00214
1.5	-0.00214
1.55	-0.00214
1.6	-0.00207
1.65	-0.00207
1.7	-0.00207
1.75	-0.00214
1.8	-0.0024
1.85	-0.00274
1.9	-0.00274
1.95	-0.0042
2	-0.0024
2.05	-0.0042
2.1	-0.00187
2.15	-0.00187
2.2	-0.00187
2.25	-0.003
2.3	-0.0012
2.35	-0.0012
2.4	-0.003
2.45	-0.00187
2.5	-0.000936667
2.55	-0.00187
2.6	-0.00187
2.65	-0.000936667
2.7	-0.000936667
2.75	-0.00254
2.8	-0.00147
2.85	-0.00234
2.9	-0.00254
2.95	-0.00234
3	-0.00147
3.05	-0.00234
3.1	-0.000336667
3.15	-0.000336667
3.2	-0.000336667
3.25	-0.00274
3.3	-0.000336667
3.35	-0.00427
3.4	-0.000936667
3.45	-0.00127
3.5	-0.00127
3.55	-0.00127
3.6	-0.00127
3.65	-0.00127
3.7	-3.33333e-06
3.75	0.000196667
3.8	-3.33333e-06
3.85	-3.33333e-06
3.9	0.000196667
3.95	-0.0026
4	-0.0034
4.05	-0.0026
4.1	-0.0026
4.15	-0.0026
4.2	-0.0026
4.25	-0.001
4.3	-0.001
4.35	-0.00087
4.4	-0.00087
4.45	-0.00187
4.5	-0.003
4.55	-0.003
4.6	-0.003
4.65	-0.0028
4.7	-0.0028
4.75	-0.0028
4.8	-0.00167
4.85	-0.00114
4.9	-0.00114
4.95	-0.0042
5	-0.00114
5.05	-0.0042
5.1	-0.00474
5.15	-0.0042
5.2	-0.00107
5.25	-0.00207
5.3	-0.00107
5.35	-0.00107
5.4	-0.00174
5.45	-0.00207
5.5	-0.00354
5.55	-0.00354
5.6	-0.00194
5.65	-0.00194
5.7	-0.00107
5.75	-0.00107
5.8	-0.00107
5.85	-0.00194
5.9	-0.0024
5.95	-0.0024
6	-0.00254
6.05	-0.00307
6.1	-0.0046
6.15	-0.00307
6.2	-0.00394
6.25	-0.00394
6.3	-0.00147
6.35	-0.000203333
6.4	-0.00147
6.45	-0.00147
6.5	-0.0024
6.55	-0.0024
6.6	-0.00274
6.65	-0.00274
6.7	-0.002
6.75	-0.000403333
6.8	-0.002
6.85	-0.002
6.9	-0.0022
6.95	-0.0024
7	-0.0024
7.05	-0.0024
7.1	-0.00194
7.15	-0.00194
7.2	0.00093
7.25	-0.00127
7.3	-0.00194
7.35	-0.0024
7.4	-0.00134
7.45	-0.0024
7.5	-0.0024
7.55	-0.00274
7.6	-0.00274
7.65	-0.00274
7.7	-0.0014
7.75	-0.00274
7.8	-0.0014
7.85	-0.0014
7.9	-0.00134
7.95	-0.00134
8	-0.000203333
8.05	-0.000203333
8.1	-0.000203333
8.15	-0.00167
8.2	-0.0018
8.25	-0.00234
8.3	-0.0036
8.35	-0.0036
8.4	-0.00234
8.45	-0.00154
8.5	0.000463333
8.55	0.00053
8.6	0.00053
8.65	0.000463333
8.7	-0.0012
8.75	-0.0012
8.8	-0.0012
8.85	0.00053
8.9	0.00053
8.95	0.00053
9	-0.000403333
9.05	-0.00207
9.1	-0.00354
9.15	-0.00354
9.2	-0.00294
9.25	-0.00354
9.3	-0.00294
9.35	-0.00294
9.4	-0.00294
9.45	-0.0024
9.5	-0.0024
9.55	-0.0024
9.6	-0.000803333
9.65	-0.0024
9.7	-0.000803333
9.75	-0.000803333
9.8	-0.00167
9.85	-0.00167
9.9	0.00053
9.95	-0.00167
10	0.000196667
10.05	0.000196667
10.1	-0.0012
10.15	-0.00234
10.2	-0.0012
10.25	-0.0012
10.3	-0.001
10.35	-0.001
10.4	-0.001
10.45	-0.0012
10.5	-0.00154
10.55	-0.00154
10.6	-0.0012
10.65	-0.000603333
10.7	0.000196667
10.75	0.00093
10.8	0.00093
10.85	0.00093
10.9	0.00093
10.95	-0.0014
11	-0.0014
11.05	-0.0014
11.1	-0.00107
11.15	-0.000336667
11.2	-0.000203333
11.25	-0.000203333
11.3	-0.000203333
11.35	-0.000203333
11.4	0.000663333
11.45	-0.00087
11.5	-0.00087
11.55	0.000863333
11.6	0.000863333
11.65	-0.00134
11.7	-0.000336667
11.75	-0.000336667
11.8	-0.00134
11.85	-0.00134
11.9	-0.000336667
11.95	0.000796667
12	0.000796667
12.05	0.00113
12.1	0.000796667
12.15	0.000796667
12.2	0.00113
12.25	0.00113
12.3	0.00146
12.35	0.00146
12.4	0.00073
12.45	0.00073
12.5	0.00073
12.55	0.00073
12.6	0.00113
12.65	0.00113
12.7	0.000263333
12.75	0.00113
12.8	0.000796667
12.85	0.000796667
12.9	0.00126
12.95	0.00126
13	0.000796667
13.05	-0.00087
13.1	-0.00114
13.15	-0.00127
13.2	-0.00127
13.25	-0.00127
13.3	0.000263333
13.35	0.000263333
13.4	0.000863333
13.45	0.000863333
13.5	0.00186
13.55	6.33333e-05
13.6	0.00093
13.65	6.33333e-05
13.7	0.000396667
13.75	-0.000403333
13.8	-0.000403333
13.85	-0.000403333
13.9	0.000396667
13.95	0.000463333
14	0.000463333
14.05	0.00106
14.1	0.00106
14.15	0.00126
14.2	0.00053
14.25	0.00053
14.3	0.000196667
14.35	-0.000736667
14.4	-0.000736667
14.45	-0.000736667
14.5	-0.000536667
14.55	0.00106
14.6	0.00113
14.65	0.00266
14.7	0.00306
14.75	0.00306
14.8	0.00266
14.85	0.00073
14.9	-0.000536667
14.95	-0.000536667
15	0.00073
15.05	0.00073
15.1	0.00233
15.15	0.00293
15.2	0.00293
15.25	0.00233
15.3	0.00233
15.35	0.0012
15.4	-0.00227
15.45	-0.00227
15.5	-0.00227
15.55	-0.00167
15.6	-0.00134
15.65	-0.00027
15.7	0.00246
15.75	0.00293
15.8	0.00293
15.85	0.00293
15.9	0.00053
15.95	6.33333e-05
16	6.33333e-05
16.05	-0.000203333
16.1	0.00053
16.15	-3.33333e-06
16.2	-3.33333e-06
16.25	-0.00187
16.3	-0.00187
16.35	-0.00187
16.4	-0.00187
16.45	-0.000536667
16.5	-0.000536667
16.55	0.00133
16.6	0.00133
16.65	-0.000736667
16.7	-0.000736667
16.75	0.000196667
16.8	0.000196667
16.85	0.00033
16.9	0.00113
16.95	0.0016
17	0.0016
17.05	0.0016
17.1	0.0016
17.15	0.0016
17.2	0.00273
17.25	0.00333
17.3	0.00273
17.35	0.00273
17.4	0.00126
17.45	0.00126
17.5	0.00093
17.55	0.00093
17.6	0.00033
17.65	0.00186
17.7	0.00193
17.75	0.00193
17.8	0.00193
17.85	0.00193
17.9	0.0024
17.95	0.0014
18	0.0014
18.05	0.00053
18.1	0.00053
18.15	6.33333e-05
18.2	6.33333e-05
18.25	6.33333e-05
18.3	0.00053
18.35	0.00053
18.4	0.00053
18.45	0.00453
18.5	0.003
18.55	0.003
18.6	0.003
18.65	0.003
18.7	0.003
18.75	0.0036
18.8	0.0034
18.85	0.0034
18.9	0.0034
18.95	0.0034
19	0.00326
19.05	0.00326
19.1	0.00326
19.15	0.003
19.2	0.00293
19.25	0.00293
19.3	0.00293
19.35	0.00453
19.4	0.00453
19.45	0.00453
19.5	0.00366
19.55	0.0014
19.6	-0.00087
19.65	0.0014
19.7	0.0014
19.75	0.00266
19.8	0.00393
19.85	0.00393
19.9	0.00393
19.95	0.0022
20	0.0022
20.05	-0.0012
20.1	0.000996667
20.15	0.000996667
20.2	0.00233
20.25	0.000996667
20.3	0.00173
20.35	0.00233
20.4	0.00186
20.45	0.00186
20.5	0.0022
20.55	0.0022
20.6	0.00186
20.65	0.0022
20.7	0.00253
20.75	-0.000603333
20.8	0.00013
20.85	0.00253
20.9	0.00133
20.95	0.00013
21	0.00133
21.05	0.00166
21.1	0.00133
21.15	-3.33333e-06
21.2	0.00166
21.25	0.00186
21.3	-0.000536667
21.35	-0.000536667
21.4	0.00186
21.45	0.00373
21.5	0.0038
21.55	0.00386
21.6	0.00386
21.65	0.0038
21.7	0.00206
21.75	0.00206
21.8	0.00206
21.85	0.00206
21.9	0.00213
21.95	0.0048
22	0.00653
22.05	0.0048
22.1	0.0056
22.15	0.0048
22.2	0.0048
22.25	0.00473
22.3	0.00473
22.35	0.00473
22.4	0.00573
22.45	0.00573
22.5	0.00573
22.55	0.0044
22.6	0.0032
22.65	0.0024
22.7	0.0024
22.75	0.00273
22.8	0.002
22.85	0.00273
22.9	0.00273
22.95	0.0028
23	0.003
23.05	0.003
23.1	0.003
23.15	0.003
23.2	0.0044
23.25	0.0026
23.3	0.000796667
23.35	0.00033
23.4	0.00033
23.45	0.00033
23.5	0.000796667
23.55	0.00353
23.6	0.00373
23.65	0.00393
23.7	0.00506
23.75	0.00506
23.8	0.00506
23.85	0.00453
23.9	0.00453
23.95	0.0034
24	0.00453
24.05	0.00473
24.1	0.00473
24.15	0.00473
24.2	0.00473
24.25	0.00426
24.3	0.0038
24.35	0.00313
24.4	0.00293
24.45	0.00293
24.5	0.00293
24.55	0.00313
24.6	0.003
24.65	0.00333
24.7	0.00413
24.75	0.00413
24.8	0.00446
24.85	0.00446
24.9	0.00373
24.95	0.00233
25	0.00233
25.05	0.0012
25.1	0.0012
25.15	0.00106
25.2	0.0012
25.25	0.00126
25.3	0.0016
25.35	0.00126
25.4	0.00206
25.45	0.00153
25.5	0.00153
25.55	0.000996667
25.6	0.000996667
25.65	0.000996667
25.7	0.000196667
25.75	6.33333e-05
25.8	0.000196667
25.85	0.00306
25.9	0.0032
25.95	0.0032
26	0.0032
26.05	0.0032
26.1	0.0026
26.15	0.00206
26.2	0.0026
26.25	0.0026
26.3	0.0026
26.35	0.0032
26.4	0.0032
26.45	0.0032
26.5	0.0032
26.55	0.00293
26.6	0.00293
26.65	0.00293
26.7	0.00266
26.75	0.00226
26.8	0.00226
26.85	0.00226
26.9	0.0026
26.95	0.0026
27	0.0026
27.05	0.0026
27.1	0.0032
27.15	0.0024
27.2	0.0024
27.25	0.00326
27.3	0.0034
27.35	0.0034
27.4	0.0034
27.45	0.0034
27.5	0.0026
27.55	0.002
27.6	0.002
27.65	0.002
27.7	0.0026
27.75	0.00053
27.8	0.00233
27.85	0.00233
27.9	0.00586
27.95	0.01493
28	0.01826
28.05	0.0214
28.1	0.056
28.15	0.056
28.2	0.04533
28.25	0.056
28.3	0.056
28.35	0.06853
28.4	0.06946
28.45	0.06953
28.5	0.06966
28.55	0.07033
28.6	0.0752
28.65	0.1106
28.7	0.1106
28.75	0.1106
28.8	0.1096
28.85	0.10946
28.9	0.10946
28.95	0.10946
29	0.12433
29.05	0.127
29.1	0.12753
29.15	0.1606
29.2	0.16766
29.25	0.16806
29.3	0.17246
29.35	0.17246
29.4	0.17246
29.45	0.16946
29.5	0.16946
29.55	0.16946
29.6	0.16946
29.65	0.16993
29.7	0.1716
29.75	0.1716
29.8	0.17313
29.85	0.174
29.9	0.174
29.95	0.18006
30	0.18006
30.05	0.18086
30.1	0.18146
30.15	0.18226
30.2	0.18393
30.25	0.18393
30.3	0.18393
30.35	0.1838
30.4	0.1838
30.45	0.1838
30.5	0.18586
30.55	0.18766
30.6	0.18766
30.65	0.1882
30.7	0.18793
30.75	0.18793
30.8	0.18793
30.85	0.18866
30.9	0.18866
30.95	0.18913
31	0.18993
31.05	0.19013
31.1	0.1922
31.15	0.19226
31.2	0.1922
31.25	0.1922
31.3	0.19293
31.35	0.1938
31.4	0.19406
31.45	0.1944
31.5	0.19453
31.55	0.195
31.6	0.1956
31.65	0.19606
31.7	0.19606
31.75	0.19706
31.8	0.19746
31.85	0.19746
31.9	0.1978
31.95	0.1986
32	0.1986
32.05	0.1986
32.1	0.19893
32.15	0.199
32.2	0.19933
32.25	0.19953
32.3	0.19953
32.35	0.19953
32.4	0.19953
32.45	0.19953
32.5	0.20153
32.55	0.20153
32.6	0.20266
32.65	0.20386
32.7	0.20153
32.75	0.20206
32.8	0.20206
32.85	0.20206
32.9	0.20206
32.95	0.20273
33	0.2054
33.05	0.2054
33.1	0.20793
33.15	0.20553
33.2	0.20553
33.25	0.20466
33.3	0.20466
33.35	0.204
33.4	0.204
33.45	0.204
33.5	0.2042
33.55	0.20526
33.6	0.20533
33.65	0.20566
33.7	0.20566
33.75	0.20713
33.8	0.20726
33.85	0.20886
33.9	0.20726
33.95	0.20913
34	0.20833
34.05	0.20833
34.1	0.2082
34.15	0.20833
34.2	0.20833
34.25	0.20926
34.3	0.20926
34.35	0.20933
34.4	0.20993
34.45	0.20993
34.5	0.20993
34.55	0.20993
34.6	0.20993
34.65	0.21013
34.7	0.21046
34.75	0.21013
34.8	0.21013
34.85	0.21113
34.9	0.21106
34.95	0.20953
35	0.21106
35.05	0.21106
35.1	0.21106
35.15	0.2126
35.2	0.2126
35.25	0.21326
35.3	0.21326
35.35	0.21326
35.4	0.21373
35.45	0.21446
35.5	0.21373
35.55	0.2144
35.6	0.21373
35.65	0.2126
35.7	0.2126
35.75	0.2128
35.8	0.2128
35.85	0.2128
35.9	0.2132
35.95	0.2132
36	0.21293
36.05	0.2112
36.1	0.21293
36.15	0.21293
36.2	0.21526
36.25	0.21526
36.3	0.21526
36.35	0.2164
36.4	0.2142
36.45	0.2142
36.5	0.2142
36.55	0.2142
36.6	0.2142
36.65	0.214
36.7	0.21386
36.75	0.214
36.8	0.21453
36.85	0.21453
36.9	0.21533
36.95	0.21673
37	0.21533
37.05	0.21853
37.1	0.21593
37.15	0.2164
37.2	0.21593
37.25	0.21633
37.3	0.21593
37.35	0.21633
37.4	0.21633
37.45	0.2168
37.5	0.21793
37.55	0.21793
37.6	0.2168
37.65	0.21813
37.7	0.21786
37.75	0.21786
37.8	0.21786
37.85	0.21813
37.9	0.21786
37.95	0.21866
38	0.21866
38.05	0.22053
38.1	0.21866
38.15	0.22053
38.2	0.22053
38.25	0.21893
38.3	0.21893
38.35	0.21933
38.4	0.21933
38.45	0.21966
38.5	0.21966
38.55	0.21933
38.6	0.21966
38.65	0.21966
38.7	0.2196
38.75	0.21966
38.8	0.21966
38.85	0.22026
38.9	0.22026
38.95	0.22026
39	0.21966
39.05	0.2218
39.1	0.21966
39.15	0.21966
39.2	0.21966
39.25	0.2222
39.3	0.22266
39.35	0.22266
39.4	0.2218
39.45	0.22266
39.5	0.22266
39.55	0.2218
39.6	0.22313
39.65	0.22313
39.7	0.22293
39.75	0.22293
39.8	0.22293
39.85	0.2228
39.9	0.2228
39.95	0.22093
40	0.22033
40.05	0.22066
40.1	0.22
40.15	0.22
40.2	0.22013
40.25	0.22026
40.3	0.22026
40.35	0.22066
40.4	0.22066
40.45	0.22153
40.5	0.22153
40.55	0.22186
40.6	0.22186
40.65	0.22366
40.7	0.2214
40.75	0.2214
40.8	0.2214
40.85	0.22206
40.9	0.22206
40.95	0.22466
41	0.22466
41.05	0.22466
41.1	0.22333
41.15	0.223
41.2	0.2216
41.25	0.2216
41.3	0.21993
41.35	0.2216
41.4	0.22246
41.45	0.22246
41.5	0.22246
41.55	0.22246
41.6	0.22246
41.65	0.2236
41.7	0.2236
41.75	0.2236
41.8	0.2236
41.85	0.2234
41.9	0.2234
41.95	0.22473
42	0.22313
42.05	0.22313
42.1	0.22506
42.15	0.22226
42.2	0.22226
42.25	0.22226
42.3	0.22226
42.35	0.22226
42.4	0.22286
42.45	0.223
42.5	0.2244
42.55	0.2244
42.6	0.2244
42.65	0.22626
42.7	0.22626
42.75	0.2258
42.8	0.22586
42.85	0.22586
42.9	0.2258
42.95	0.22586
43	0.22613
43.05	0.2264
43.1	0.22613
43.15	0.22613
43.2	0.22573
43.25	0.22573
43.3	0.2254
43.35	0.22573
43.4	0.2254
43.45	0.22613
43.5	0.2254
43.55	0.22513
43.6	0.22426
43.65	0.22413
43.7	0.22413
43.75	0.22513
43.8	0.22413
43.85	0.22546
43.9	0.226
43.95	0.226
44	0.22753
44.05	0.22753
44.1	0.22753
44.15	0.22733
44.2	0.22733
44.25	0.2266
44.3	0.2266
44.35	0.22666
44.4	0.22666
44.45	0.22666
44.5	0.22666
44.55	0.22666
44.6	0.22786
44.65	0.22786
44.7	0.2262
44.75	0.22753
44.8	0.22606
44.85	0.22606
44.9	0.22606
44.95	0.22626
45	0.22626
45.05	0.22733
45.1	0.22626
45.15	0.227
45.2	0.22733
45.25	0.227
45.3	0.2268
45.35	0.227
45.4	0.22966
45.45	0.2268
45.5	0.2252
45.55	0.2258
45.6	0.22526
45.65	0.22526
45.7	0.2258
45.75	0.22706
45.8	0.22906
45.85	0.22906
45.9	0.22906
45.95	0.22893
46	0.22993
46.05	0.22993
46.1	0.22893
46.15	0.227
46.2	0.2278
46.25	0.2278
46.3	0.2278
46.35	0.22846
46.4	0.22853
46.45	0.22853
46.5	0.22846
46.55	0.2262
46.6	0.2262
46.65	0.2262
46.7	0.22686
46.75	0.22806
46.8	0.2294
46.85	0.22886
46.9	0.2294
46.95	0.2294
47	0.22993
47.05	0.22886
47.1	0.22913
47.15	0.22913
47.2	0.22946
47.25	0.22946
47.3	0.23046
47.35	0.23046
47.4	0.23133
47.45	0.23046
47.5	0.2296
47.55	0.2296
47.6	0.23253
47.65	0.23013
47.7	0.23266
47.75	0.23266
47.8	0.23013
47.85	0.22986
47.9	0.228
47.95	0.228
48	0.228
48.05	0.22793
48.1	0.22793
48.15	0.22793
48.2	0.22793
48.25	0.22806
48.3	0.22993
48.35	0.22893
48.4	0.23
48.45	0.23
48.5	0.2294
48.55	0.2294
48.6	0.23
48.65	0.23053
48.7	0.23053
48.75	0.23066
48.8	0.23253
48.85	0.23053
48.9	0.23053
48.95	0.23053
49	0.23053
49.05	0.22886
49.1	0.23053
49.15	0.23073
49.2	0.23146
49.25	0.23146
49.3	0.23246
49.35	0.23246
49.4	0.23073
49.45	0.23006
49.5	0.23006
49.55	0.22533
49.6	0.23006
49.65	0.22806
49.7	0.2304
49.75	0.23146
49.8	0.23146
49.85	0.231
49.9	0.231
49.95	0.23033
50	0.23033
50.05	0.23033
50.1	0.23033
50.15	0.23153
50.2	0.23153
50.25	0.23153
50.3	0.23153
50.35	0.23153
50.4	0.23073
50.45	0.2306
50.5	0.2306
50.55	0.2322
50.6	0.23126
50.65	0.23126
50.7	0.2322
50.75	0.23273
50.8	0.23126
50.85	0.23113
50.9	0.23113
50.95	0.23006
51	0.23006
51.05	0.23006
51.1	0.23066
51.15	0.23066
51.2	0.23066
51.25	0.2296
51.3	0.2296
51.35	0.2296
51.4	0.2306
51.45	0.2306
51.5	0.2306
51.55	0.22993
51.6	0.22993
51.65	0.2298
51.7	0.22993
51.75	0.22993
51.8	0.2314
51.85	0.2314
51.9	0.23166
51.95	0.23166
52	0.23166
52.05	0.23166
52.1	0.23186
52.15	0.23066
52.2	0.23066
52.25	0.2304
52.3	0.2332
52.35	0.2332
52.4	0.2332
52.45	0.23293
52.5	0.2336
52.55	0.23293
52.6	0.23006
52.65	0.23006
52.7	0.2308
52.75	0.2308
52.8	0.23173
52.85	0.23173
52.9	0.232
52.95	0.23173
53	0.23173
53.05	0.23026
53.1	0.232
53.15	0.23026
53.2	0.23373
53.25	0.23373
53.3	0.23373
53.35	0.23073
53.4	0.23453
53.45	0.23073
53.5	0.23073
53.55	0.2328
53.6	0.2328
53.65	0.2328
53.7	0.2328
53.75	0.2328
53.8	0.23186
53.85	0.23186
53.9	0.23146
53.95	0.23146
54	0.23186
54.05	0.23146
54.1	0.23333
54.15	0.23373
54.2	0.23373
54.25	0.23373
54.3	0.2338
54.35	0.2338
54.4	0.23313
54.45	0.23406
54.5	0.23313
54.55	0.23313
54.6	0.23393
54.65	0.23393
54.7	0.23393
54.75	0.234
54.8	0.23413
54.85	0.23413
54.9	0.23413
54.95	0.2318
55	0.2318
55.05	0.2318
55.1	0.23293
55.15	0.2344
55.2	0.2348
55.25	0.2348
55.3	0.2348
55.35	0.2348
55.4	0.2348
55.45	0.23373
55.5	0.235
55.55	0.235
55.6	0.23546
55.65	0.235
55.7	0.2364
55.75	0.2364
55.8	0.2364
55.85	0.23386
55.9	0.23473
55.95	0.23473
56	0.2374
56.05	0.235
56.1	0.23513
56.15	0.23513
56.2	0.23513
56.25	0.235
56.3	0.23486
56.35	0.23486
56.4	0.23486
56.45	0.23446
56.5	0.23446
56.55	0.23446
56.6	0.23446
56.65	0.2332
56.7	0.2332
56.75	0.23586
56.8	0.2362
56.85	0.23586
56.9	0.23586
56.95	0.23573
57	0.23573
57.05	0.2346
57.1	0.2346
57.15	0.23466
57.2	0.23466
57.25	0.23466
57.3	0.23533
57.35	0.23533
57.4	0.2352
57.45	0.2352
57.5	0.2352
57.55	0.2352
57.6	0.2354
57.65	0.23633
57.7	0.23633
57.75	0.23633
57.8	0.23633
57.85	0.23633
57.9	0.2358
57.95	0.2358
58	0.2358
58.05	0.2358
58.1	0.2358
58.15	0.23506
58.2	0.2354
58.25	0.23686
58.3	0.23686
58.35	0.2376
58.4	0.2376
58.45	0.2376
58.5	0.23826
58.55	0.2374
58.6	0.2364
58.65	0.2358
58.7	0.2358
58.75	0.2358
58.8	0.23653
58.85	0.23653
58.9	0.23653
58.95	0.23653
59	0.23653
59.05	0.2368
59.1	0.2368
59.15	0.23873
59.2	0.23873
59.25	0.23706
59.3	0.23573
59.35	0.23533
59.4	0.23533
59.45	0.23706
59.5	0.236
59.55	0.236
59.6	0.23693
59.65	0.23693
59.7	0.2362
59.75	0.2362
59.8	0.2362
59.85	0.2362
59.9	0.2362
59.95	0.23473
60	0.23746
60.05	0.23746
60.1	0.23746
60.15	0.237
60.2	0.23746
60.25	0.237
60.3	0.23866
60.35	0.23793
60.4	0.23793
60.45	0.237
60.5	0.237
60.55	0.237
60.6	0.23566
60.65	0.23566
60.7	0.23526
60.75	0.2378
60.8	0.23526
60.85	0.23526
60.9	0.23526
60.95	0.23646
61	0.23646
61.05	0.2372
61.1	0.23753
61.15	0.23753
61.2	0.23853
61.25	0.23753
61.3	0.23853
61.35	0.2364
61.4	0.2366
61.45	0.2366
61.5	0.2366
61.55	0.23426
61.6	0.23653
61.65	0.23653
61.7	0.23426
61.75	0.23653
61.8	0.23653
61.85	0.23746
61.9	0.23746
61.95	0.23973
62	0.23973
62.05	0.23746
62.1	0.23746
62.15	0.23973
62.2	0.23746
62.25	0.2374
62.3	0.2374
62.35	0.2374
62.4	0.2374
62.45	0.2374
62.5	0.23893
62.55	0.23966
62.6	0.23893
62.65	0.2368
62.7	0.23906
62.75	0.23766
62.8	0.23653
62.85	0.23766
62.9	0.23766
62.95	0.23653
63	0.23653
63.05	0.23706
63.1	0.23706
63.15	0.23706
63.2	0.23706
63.25	0.23706
63.3	0.23666
63.35	0.23593
63.4	0.23593
63.45	0.23793
63.5	0.23893
63.55	0.23893
63.6	0.23893
63.65	0.2384
63.7	0.2384
63.75	0.2384
63.8	0.24
63.85	0.24
63.9	0.24
63.95	0.2392
64	0.2386
64.05	0.2386
64.1	0.2386
64.15	0.2386
64.2	0.23906
64.25	0.23906
64.3	0.23886
64.35	0.23886
64.4	0.23906
64.45	0.23886
64.5	0.23886
64.55	0.23846
64.6	0.23846
64.65	0.23846
64.7	0.23846
64.75	0.24126
64.8	0.24213
64.85	0.24213
64.9	0.24126
64.95	0.24073
65	0.2396
65.05	0.2396
65.1	0.2396
65.15	0.2396
65.2	0.2394
65.25	0.2424
65.3	0.2394
65.35	0.2394
65.4	0.23846
65.45	0.23846
65.5	0.23653
65.55	0.23653
65.6	0.23866
65.65	0.2388
65.7	0.23946
65.75	0.23986
65.8	0.23986
65.85	0.23986
65.9	0.24006
65.95	0.24006
66	0.23973
66.05	0.23953
66.1	0.2394
66.15	0.23926
66.2	0.23873
66.25	0.2376
66.3	0.2376
66.35	0.2376
66.4	0.23793
66.45	0.23793
66.5	0.23806
66.55	0.23806
66.6	0.23793
66.65	0.23986
66.7	0.23986
66.75	0.23986
66.8	0.23986
66.85	0.23986
66.9	0.2382
66.95	0.24
67	0.24
67.05	0.2382
67.1	0.2382
67.15	0.24
67.2	0.23846
67.25	0.2366
67.3	0.23846
67.35	0.24006
67.4	0.24006
67.45	0.24006
67.5	0.24006
67.55	0.23926
67.6	0.23886
67.65	0.23853
67.7	0.23853
67.75	0.23926
67.8	0.2402
67.85	0.241
67.9	0.241
67.95	0.2402
68	0.2402
68.05	0.23993
68.1	0.23933
68.15	0.23993
68.2	0.23993
68.25	0.23993
68.3	0.2402
68.35	0.2402
68.4	0.2402
68.45	0.24033
68.5	0.2402
68.55	0.23086
68.6	0.23086
68.65	0.23086
68.7	0.2304
68.75	0.2304
68.8	0.22986
68.85	0.20773
68.9	0.1974
68.95	0.1974
69	0.1974
69.05	0.1974
69.1	0.1974
69.15	0.2106
69.2	0.2252
69.25	0.2252
69.3	0.2252
69.35	0.2252
69.4	0.22473
69.45	0.22086
69.5	0.17673
69.55	0.17653
69.6	0.17613
69.65	0.17613
69.7	0.17586
69.75	0.1756
69.8	0.17426
69.85	0.1726
69.9	0.17226
69.95	0.17193
70	0.16846
70.05	0.16846
70.1	0.165
70.15	0.1632
70.2	0.16246
70.25	0.1212
70.3	0.12053
70.35	0.12013
70.4	0.1198
70.45	0.11646
70.5	0.11646
70.55	0.1164
70.6	0.1154
70.65	0.1154
70.7	0.11473
70.75	0.1104
70.8	0.06766
70.85	0.0672
70.9	0.06646
70.95	0.06586
71	0.06546
71.05	0.0654
71.1	0.06406
71.15	0.06086
71.2	0.0576
71.25	0.05753
71.3	0.057
71.35	0.056
71.4	0.01233
71.45	0.01153
71.5	0.01086
71.55	0.01013
71.6	0.00906
71.65	0.00906
71.7	0.00906
71.75	0.00493
71.8	0.00493
71.85	0.00493
71.9	-0.0368
71.95	-0.0374
72	-0.03754
72.05	-0.03947
72.1	-0.03974
72.15	-0.04007
72.2	-0.04194
72.25	-0.044
72.3	-0.04794
72.35	-0.04827
72.4	-0.04867
72.45	-0.09094
72.5	-0.09127
72.55	-0.093
72.6	-0.09407
72.65	-0.095
72.7	-0.0964
72.75	-0.10274
72.8	-0.10667
72.85	-0.11107
72.9	-0.1132
72.95	-0.11527
73	-0.1186
73.05	-0.11987
73.1	-0.11987
73.15	-0.12067
73.2	-0.1214
73.25	-0.1214
73.3	-0.1246
73.35	-0.1262
73.4	-0.12694
73.45	-0.1274
73.5	-0.1276
73.55	-0.1278
73.6	-0.13007
73.65	-0.1314
73.7	-0.13187
73.75	-0.1318
73.8	-0.134
73.85	-0.13467
73.9	-0.13407
73.95	-0.1354
74	-0.13554
74.05	-0.13594
74.1	-0.13867
74.15	-0.14014
74.2	-0.14014
74.25	-0.14027
74.3	-0.1404
74.35	-0.1404
74.4	-0.14327
74.45	-0.1456
74.5	-0.1456
74.55	-0.1456
74.6	-0.14567
74.65	-0.14567
74.7	-0.14567
74.75	-0.14567
74.8	-0.14647
74.85	-0.14647
74.9	-0.14647
74.95	-0.14687
75	-0.15074
75.05	-0.15087
75.1	-0.15154
75.15	-0.15267
75.2	-0.153
75.25	-0.153
75.3	-0.15367
75.35	-0.15367
75.4	-0.1536
75.45	-0.1536
75.5	-0.15574
75.55	-0.15574
75.6	-0.15574
75.65	-0.15574
75.7	-0.15574
75.75	-0.15607
75.8	-0.15787
75.85	-0.1596
75.9	-0.1596
75.95	-0.1596
76	-0.1596
76.05	-0.16067
76.1	-0.16067
76.15	-0.1612
76.2	-0.16167
76.25	-0.1612
76.3	-0.16167
76.35	-0.16167
76.4	-0.16147
76.45	-0.16147
76.5	-0.16314
76.55	-0.16387
76.6	-0.16387
76.65	-0.164
76.7	-0.164
76.75	-0.16467
76.8	-0.16514
76.85	-0.1652
76.9	-0.1654
76.95	-0.16614
77	-0.16614
77.05	-0.1676
77.1	-0.16714
77.15	-0.1676
77.2	-0.16754
77.25	-0.1676
77.3	-0.1692
77.35	-0.16947
77.4	-0.1692
77.45	-0.16947
77.5	-0.1692
77.55	-0.16947
77.6	-0.17
77.65	-0.1708
77.7	-0.172
77.75	-0.172
77.8	-0.17314
77.85	-0.17187
77.9	-0.17314
77.95	-0.17314
78	-0.17314
78.05	-0.17187
78.1	-0.17427
78.15	-0.17354
78.2	-0.17354
78.25	-0.17427
78.3	-0.17427
78.35	-0.17494
78.4	-0.17494
78.45	-0.17494
78.5	-0.17654
78.55	-0.17667
78.6	-0.17667
78.65	-0.17767
78.7	-0.17667
78.75	-0.1766
78.8	-0.1766
78.85	-0.17714
78.9	-0.17714
78.95	-0.1786
79	-0.17934
79.05	-0.17934
79.1	-0.17934
79.15	-0.17934
79.2	-0.17787
79.25	-0.17787
79.3	-0.17787
79.35	-0.17994
79.4	-0.17994
79.45	-0.18014
79.5	-0.18014
79.55	-0.17994
79.6	-0.17934
79.65	-0.17994
79.7	-0.17994
79.75	-0.18094
79.8	-0.18134
79.85	-0.18134
79.9	-0.18094
79.95	-0.18094
80	-0.183
80.05	-0.1806
80.1	-0.1808
80.15	-0.18307
80.2	-0.18307
80.25	-0.18167
80.3	-0.18307
80.35	-0.18547
80.4	-0.187
80.45	-0.187
80.5	-0.187
80.55	-0.18394
80.6	-0.18394
80.65	-0.18394
80.7	-0.18394
80.75	-0.18394
80.8	-0.18467
80.85	-0.18394
80.9	-0.18607
80.95	-0.18614
81	-0.18607
81.05	-0.18454
81.1	-0.18607
81.15	-0.1854
81.2	-0.1854
81.25	-0.18547
81.3	-0.18674
81.35	-0.18547
81.4	-0.1878
81.45	-0.18554
81.5	-0.1878
81.55	-0.1882
81.6	-0.1882
81.65	-0.18647
81.7	-0.1882
81.75	-0.18754
81.8	-0.18754
81.85	-0.18754
81.9	-0.18847
81.95	-0.18754
82	-0.187
82.05	-0.186
82.1	-0.187
82.15	-0.187
82.2	-0.18987
82.25	-0.18987
82.3	-0.19154
82.35	-0.19154
82.4	-0.19014
82.45	-0.188
82.5	-0.19014
82.55	-0.18967
82.6	-0.1892
82.65	-0.1892
82.7	-0.18967
82.75	-0.18967
82.8	-0.18994
82.85	-0.1918
82.9	-0.19214
82.95	-0.1922
83	-0.1918
83.05	-0.1918
83.1	-0.19154
83.15	-0.19007
83.2	-0.1896
83.25	-0.19007
83.3	-0.19154
83.35	-0.1928
83.4	-0.193
83.45	-0.1946
83.5	-0.1946
83.55	-0.1946
83.6	-0.19287
83.65	-0.1912
83.7	-0.1912
83.75	-0.19287
83.8	-0.19347
83.85	-0.19567
83.9	-0.19567
83.95	-0.19587
84	-0.19587
84.05	-0.19587
84.1	-0.1962
84.15	-0.1962
84.2	-0.19674
84.25	-0.1958
84.3	-0.19507
84.35	-0.1948
84.4	-0.19467
84.45	-0.19467
84.5	-0.19467
84.55	-0.19574
84.6	-0.198
84.65	-0.198
84.7	-0.198
84.75	-0.1978
84.8	-0.19627
84.85	-0.19627
84.9	-0.1974
84.95	-0.1974
85	-0.1974
85.05	-0.19787
85.1	-0.19794
85.15	-0.19787
85.2	-0.19787
85.25	-0.19654
85.3	-0.19654
85.35	-0.19654
85.4	-0.19727
85.45	-0.19727
85.5	-0.19727
85.55	-0.1966
85.6	-0.1966
85.65	-0.1966
85.7	-0.19867
85.75	-0.19867
85.8	-0.19867
85.85	-0.19867
85.9	-0.2004
85.95	-0.20014
86	-0.20014
86.05	-0.2002
86.1	-0.20014
86.15	-0.20014
86.2	-0.2002
86.25	-0.2002
86.3	-0.1996
86.35	-0.1996
86.4	-0.1996
86.45	-0.19874
86.5	-0.1996
86.55	-0.19874
86.6	-0.20067
86.65	-0.199
86.7	-0.20074
86.75	-0.20074
86.8	-0.20074
86.85	-0.2004
86.9	-0.2004
86.95	-0.2004
87	-0.19994
87.05	-0.19987
87.1	-0.1984
87.15	-0.19987
87.2	-0.19987
87.25	-0.19927
87.3	-0.20034
87.35	-0.20034
87.4	-0.19974
87.45	-0.19974
87.5	-0.19974
87.55	-0.19974
87.6	-0.2032
87.65	-0.2032
87.7	-0.20427
87.75	-0.20427
87.8	-0.20087
87.85	-0.20054
87.9	-0.20054
87.95	-0.1998
88	-0.1998
88.05	-0.20054
88.1	-0.20147
88.15	-0.20134
88.2	-0.20147
88.25	-0.20227
88.3	-0.20147
88.35	-0.20154
88.4	-0.20227
88.45	-0.20227
88.5	-0.2024
88.55	-0.2024
88.6	-0.2024
88.65	-0.2024
88.7	-0.20227
88.75	-0.20127
88.8	-0.2006
88.85	-0.20227
88.9	-0.20227
88.95	-0.201
89	-0.2024
89.05	-0.2024
89.1	-0.2024
89.15	-0.2034
89.2	-0.2034
89.25	-0.20287
89.3	-0.20387
89.35	-0.20287
89.4	-0.20287
89.45	-0.204
89.5	-0.20527
89.55	-0.2042
89.6	-0.2042
89.65	-0.20527
89.7	-0.2052
89.75	-0.2052
89.8	-0.20594
89.85	-0.20594
89.9	-0.2052
89.95	-0.2034
90	-0.20227
90.05	-0.20227
90.1	-0.20227
90.15	-0.20374
90.2	-0.20414
90.25	-0.20414
90.3	-0.20374
90.35	-0.2034
90.4	-0.2034
90.45	-0.2034
90.5	-0.20434
90.55	-0.20434
90.6	-0.20434
90.65	-0.20427
90.7	-0.20367
90.75	-0.20367
90.8	-0.20367
90.85	-0.20407
90.9	-0.20454
90.95	-0.20454
91	-0.20494
91.05	-0.20454
91.1	-0.204
91.15	-0.204
91.2	-0.204
91.25	-0.204
91.3	-0.204
91.35	-0.204
91.4	-0.20274
91.45	-0.20427
91.5	-0.20347
91.55	-0.20354
91.6	-0.20347
91.65	-0.20347
91.7	-0.20347
91.75	-0.20334
91.8	-0.20334
91.85	-0.2048
91.9	-0.20514
91.95	-0.2056
92	-0.2056
92.05	-0.20534
92.1	-0.20514
92.15	-0.2028
92.2	-0.2028
92.25	-0.2028
92.3	-0.20274
92.35	-0.2046
92.4	-0.20554
92.45	-0.2046
92.5	-0.2046
92.55	-0.2052
92.6	-0.2052
92.65	-0.20374
92.7	-0.20374
92.75	-0.20374
92.8	-0.20374
92.85	-0.20467
92.9	-0.20467
92.95	-0.20474
93	-0.20494
93.05	-0.20494
93.1	-0.20494
93.15	-0.20627
93.2	-0.20627
93.25	-0.20627
93.3	-0.20587
93.35	-0.2038
93.4	-0.2038
93.45	-0.2038
93.5	-0.20474
93.55	-0.20514
93.6	-0.20527
93.65	-0.20547
93.7	-0.20587
93.75	-0.2078
93.8	-0.2078
93.85	-0.20827
93.9	-0.2078
93.95	-0.20827
94	-0.2084
94.05	-0.2084
94.1	-0.20754
94.15	-0.20754
94.2	-0.20547
94.25	-0.20547
94.3	-0.2048
94.35	-0.20407
94.4	-0.20474
94.45	-0.20474
94.5	-0.20474
94.55	-0.20547
94.6	-0.20667
94.65	-0.2068
94.7	-0.20667
94.75	-0.2068
94.8	-0.20667
94.85	-0.20627
94.9	-0.20594
94.95	-0.20467
95	-0.20467
95.05	-0.20467
95.1	-0.20534
95.15	-0.20547
95.2	-0.20547
95.25	-0.2072
95.3	-0.2074
95.35	-0.2074
95.4	-0.2072
95.45	-0.2064
95.5	-0.20614
95.55	-0.2058
95.6	-0.2058
95.65	-0.2064
95.7	-0.20767
95.75	-0.20767
95.8	-0.20767
95.85	-0.2066
95.9	-0.20534
95.95	-0.2048
96	-0.2048
96.05	-0.20514
96.1	-0.20507
96.15	-0.20507
96.2	-0.20514
96.25	-0.20627
96.3	-0.20734
96.35	-0.20734
96.4	-0.20874
96.45	-0.20947
96.5	-0.20947
96.55	-0.2084
96.6	-0.2084
96.65	-0.20727
96.7	-0.20674
96.75	-0.20674
96.8	-0.20727
96.85	-0.20834
96.9	-0.21047
96.95	-0.21047
97	-0.2098
97.05	-0.2084
97.1	-0.2084
97.15	-0.20834
97.2	-0.20834
97.25	-0.20834
97.3	-0.2088
97.35	-0.2088
97.4	-0.2088
97.45	-0.2088
97.5	-0.20794
97.55	-0.20794
97.6	-0.20794
97.65	-0.20794
97.7	-0.2074
97.75	-0.2074
97.8	-0.2074
97.85	-0.20707
97.9	-0.2074
97.95	-0.20754
98	-0.20754
98.05	-0.20754
98.1	-0.20774
98.15	-0.2078
98.2	-0.20774
98.25	-0.207
98.3	-0.20774
98.35	-0.20814
98.4	-0.20907
98.45	-0.2094
98.5	-0.21014
98.55	-0.21067
98.6	-0.21067
98.65	-0.21014
98.7	-0.21067
98.75	-0.2108
98.8	-0.21114
98.85	-0.21114
98.9	-0.21114
98.95	-0.21114
99	-0.20847
99.05	-0.20847
99.1	-0.20907
99.15	-0.20907
99.2	-0.20907
99.25	-0.20907
99.3	-0.20827
99.35	-0.20827
99.4	-0.2078
99.45	-0.2078
99.5	-0.20954
99.55	-0.21014
99.6	-0.21014
99.65	-0.21014
99.7	-0.20947
99.75	-0.20947
99.8	-0.20874
99.85	-0.20874
[truncated: 1,003 more rows]

## Sheet: Figure2f
φ	dneff/neff	dR/R	SD
°	× 10^-9	× 10^-9	× 10^-3 pm·μm^-1
0	2.49467	-12.2795	-3.81607
22.5	2.29757	-11.3225	-3.51974
45	1.75261	-8.6496	-2.69
67.5	0.93863	-4.65103	-1.45
90	-0.02227	0.06523	0.01676
112.5	-0.96904	4.74946	1.47
135	-1.77318	8.72473	2.7111
157.5	-2.31082	11.3838	3.54
180	-2.50099	12.3199	3.83
202.5	-2.30416	11.3397	3.52387
225	-1.77219	8.71951	2.71
247.5	-0.96767	4.74235	1.47
270	-0.01434	0.03527	0.00816
292.5	0.93988	-4.65778	-1.45
315	1.75349	-8.65437	-2.69134
337.5	2.29791	-11.3244	-3.52
360	2.49467	-12.2795	-3.81607

## Sheet: Figure2g
Displacement	(-dn/n) microbubble	dR/R microbubble	=-dn/n microsphere	dR/R microsphere
μm	×10^(-8)	×10^(-8)	×10^(-8)	×10^(-8)
4	0.50161	2.47127	0.01588	0.01133
8	1.00613	4.96043	0.03184	0.02291
12	1.51445	7.47197	0.04791	0.03477
16	2.02542	10.0001	0.06404	0.04688
20	2.54554	12.5773	0.08045	0.05941

## Sheet: Figure2h
R_capillary	T_capillary	SD
μm	μm	pm·μm^(-1)
84	4	0.00262
84	6	0.00338
84	8	0.00383
84	10	0.00415
71	4	0.0022
71	6	0.00285
71	8	0.00326
71	10	0.00356
61.5	4	0.00181
61.5	6	0.00237
61.5	8	0.00269
61.5	10	0.00296
39.5	4	0.00108
39.5	6	0.00108
39.5	8	0.00132
39.5	10	0.00174

## Sheet: Figure2i
υ	SD	SD	SD	SD	SD
	pm μm^(-1)	pm μm^(-1)	pm μm^(-1)	pm μm^(-1)	pm μm^(-1)
	E = 0.05 MPa	E = 0.5 MPa	E = 5 MPa	E = 50 MPa	E = 150 MPa
0.3	9.96515e-05	0.00078644	0.00319	0.00277	0.00142
0.34	0.000110529	0.000886723	0.00362	0.00316	0.0016
0.38	0.000125477	0.00102	0.00419	0.00365	0.00183
0.42	0.000147091	0.00121	0.00497	0.00432	0.00213
0.46	0.000180987	0.00151	0.00611	0.00527	0.00256
0.49	0.000224462	0.00188	0.00748	0.00636	0.00302

## Sheet: Figure3a
Wavelength	Intensity
nm	arb. u.
780.002	0.88509
780.002	0.88573
780.002	0.88283
780.002	0.88541
780.002	0.8838
780.002	0.88573
780.002	0.88477
780.002	0.88219
780.002	0.88316
780.002	0.88412
780.002	0.88025
780.002	0.88831
780.002	0.88445
780.002	0.8838
780.002	0.88541
780.002	0.88219
780.002	0.8838
780.002	0.88412
780.002	0.8838
780.002	0.88412
780.002	0.8809
780.002	0.87961
780.002	0.88316
780.002	0.88219
780.002	0.88445
780.002	0.8809
780.002	0.88187
780.002	0.88219
780.002	0.88573
780.002	0.88316
780.002	0.88477
780.002	0.88896
780.002	0.8867
780.002	0.88477
780.002	0.88573
780.002	0.88187
780.002	0.87961
780.002	0.88283
780.002	0.88896
780.002	0.88767
780.002	0.88219
780.002	0.88573
780.002	0.88316
780.002	0.88509
780.002	0.88445
780.002	0.88412
780.002	0.88445
780.002	0.88316
780.002	0.88316
780.002	0.88316
780.002	0.88412
780.002	0.88122
780.002	0.88477
780.002	0.88445
780.002	0.88638
780.002	0.88187
780.002	0.88477
780.002	0.88219
780.002	0.88219
780.002	0.88509
780.002	0.88251
780.002	0.88573
780.002	0.88702
780.002	0.88509
780.002	0.88638
780.002	0.8838
780.002	0.88573
780.002	0.88283
780.002	0.88187
780.002	0.88573
780.002	0.88412
780.002	0.88735
780.002	0.88283
780.002	0.88509
780.002	0.88445
780.002	0.88477
780.002	0.88445
780.002	0.88767
780.002	0.88348
780.002	0.88058
780.002	0.88702
780.002	0.88251
780.002	0.88638
780.002	0.88445
780.002	0.88445
780.002	0.88187
780.002	0.88412
780.002	0.88864
780.002	0.88058
780.002	0.88154
780.002	0.88122
780.002	0.88251
780.002	0.88445
780.002	0.88348
780.002	0.88573
780.002	0.88316
780.002	0.88219
780.002	0.88477
780.002	0.88122
780.002	0.88541
780.002	0.88058
780.002	0.88251
780.002	0.88412
780.002	0.88445
780.002	0.88735
780.002	0.88477
780.002	0.8809
780.002	0.87832
780.002	0.88283
780.002	0.88058
780.002	0.88219
780.002	0.88509
780.002	0.88058
780.002	0.8838
780.002	0.87929
780.002	0.88509
780.002	0.88702
780.002	0.88477
780.002	0.88445
780.002	0.88445
780.002	0.88445
780.002	0.88541
780.002	0.88445
780.002	0.88412
780.002	0.88251
780.002	0.88412
780.002	0.88573
780.002	0.8838
780.002	0.88509
780.002	0.88864
780.002	0.88509
780.002	0.88154
780.002	0.87832
780.002	0.88509
780.002	0.8809
780.002	0.88219
780.002	0.88477
780.002	0.88058
780.002	0.88154
780.002	0.88541
780.002	0.87961
780.002	0.8809
780.002	0.88251
780.002	0.88348
780.002	0.87993
780.002	0.8809
780.002	0.87961
780.002	0.87897
780.002	0.88251
780.002	0.88283
780.002	0.88025
780.002	0.8867
780.002	0.88187
780.002	0.88316
780.002	0.88412
780.002	0.88477
780.002	0.88058
780.002	0.88541
780.002	0.88251
780.002	0.88154
780.002	0.8838
780.002	0.88348
780.002	0.88541
780.002	0.88251
780.002	0.88122
780.002	0.88348
780.002	0.88187
780.002	0.88251
780.002	0.8838
780.002	0.88058
780.002	0.88445
780.002	0.88187
780.002	0.88799
780.002	0.88348
780.002	0.88025
780.002	0.88122
780.002	0.88283
780.002	0.88154
780.002	0.88445
780.002	0.88348
780.002	0.88283
780.002	0.88477
780.002	0.88477
780.002	0.88445
780.002	0.88154
780.002	0.88316
780.002	0.88122
780.002	0.8809
780.002	0.88025
780.002	0.88509
780.002	0.88025
780.002	0.88316
780.002	0.88251
780.002	0.88445
780.002	0.88316
780.002	0.88219
780.002	0.87993
780.002	0.87897
780.002	0.8809
780.002	0.88412
780.002	0.88187
780.002	0.88316
780.002	0.88316
780.002	0.8867
780.002	0.88445
780.002	0.87897
780.002	0.88477
780.002	0.8867
780.002	0.87993
780.002	0.88348
780.002	0.88122
780.002	0.88348
780.002	0.88122
780.002	0.87897
780.002	0.88573
780.002	0.88122
780.002	0.88316
780.002	0.88251
780.002	0.88283
780.002	0.88702
780.002	0.87897
780.002	0.88219
780.002	0.88058
780.002	0.87864
780.002	0.87961
780.002	0.87993
780.002	0.88316
780.002	0.88412
780.002	0.88348
780.002	0.88477
780.002	0.88606
780.002	0.88187
780.002	0.88219
780.002	0.88573
780.002	0.88316
780.002	0.88702
780.002	0.88219
780.002	0.88799
780.002	0.88154
780.002	0.88509
780.002	0.88477
780.002	0.88445
780.002	0.878
780.002	0.88187
780.002	0.88573
780.002	0.88606
780.002	0.8867
780.002	0.88219
780.002	0.87832
780.002	0.88541
780.002	0.88316
780.002	0.88541
780.002	0.88058
780.002	0.88219
780.002	0.88348
780.002	0.88541
780.002	0.88251
780.002	0.88283
780.002	0.88316
780.002	0.88219
780.002	0.87864
780.002	0.8809
780.002	0.88251
780.002	0.88122
780.002	0.87864
780.002	0.87864
780.002	0.87606
780.002	0.88187
780.002	0.88445
780.002	0.88025
780.002	0.8809
780.002	0.88767
780.002	0.88154
780.002	0.87993
780.002	0.87929
780.002	0.88187
780.002	0.88251
780.002	0.88219
780.002	0.88573
780.002	0.878
780.002	0.87929
780.002	0.88251
780.002	0.87929
780.002	0.88251
780.002	0.8809
780.002	0.88154
780.002	0.88445
780.002	0.87832
780.002	0.88025
780.002	0.88348
780.002	0.8809
780.002	0.88509
780.002	0.8809
780.002	0.88509
780.002	0.88702
780.002	0.88122
780.002	0.8838
780.002	0.8809
780.002	0.878
780.002	0.87961
780.002	0.88509
780.002	0.87703
780.002	0.88058
780.002	0.88412
780.002	0.88058
780.002	0.88348
780.002	0.88509
780.002	0.8838
780.002	0.88251
780.002	0.88154
780.002	0.88122
780.002	0.8838
780.002	0.88638
780.002	0.88058
780.002	0.88348
780.002	0.88251
780.002	0.87832
780.002	0.87703
780.002	0.8838
780.002	0.88283
780.002	0.88348
780.002	0.88187
780.002	0.8809
780.002	0.88025
780.002	0.88058
780.002	0.88251
780.002	0.87832
780.002	0.8809
780.002	0.88154
780.002	0.87993
780.002	0.88251
780.002	0.87993
780.002	0.88348
780.002	0.88187
780.002	0.88412
780.002	0.88025
780.002	0.87961
780.002	0.87864
780.002	0.88219
780.002	0.88187
780.002	0.8809
780.002	0.878
780.002	0.88058
780.002	0.88541
780.002	0.88154
780.002	0.87961
780.002	0.88412
780.002	0.87735
780.002	0.8838
780.002	0.87703
780.002	0.88283
780.002	0.88316
780.002	0.87671
780.002	0.88348
780.002	0.88154
780.002	0.88445
780.002	0.87929
780.002	0.88477
780.002	0.87929
780.002	0.87606
780.002	0.88122
780.002	0.88219
780.002	0.87993
780.002	0.87993
780.002	0.88025
780.002	0.88058
780.002	0.88058
780.002	0.88025
780.002	0.88025
780.002	0.88025
780.002	0.88187
780.002	0.87929
780.002	0.88058
780.002	0.878
780.002	0.8809
780.002	0.88316
780.002	0.88541
780.002	0.88058
780.002	0.8809
780.002	0.87897
780.002	0.878
780.002	0.88122
780.002	0.8809
780.002	0.88219
780.002	0.88348
780.002	0.8751
780.002	0.88219
780.002	0.87703
780.002	0.87897
780.002	0.88251
780.002	0.87993
780.002	0.87993
780.002	0.87929
780.002	0.88412
780.002	0.87961
780.002	0.88187
780.002	0.87929
780.002	0.8838
780.002	0.8838
780.002	0.88412
780.002	0.88348
780.002	0.88541
780.002	0.88219
780.002	0.878
780.002	0.87961
780.002	0.88154
780.002	0.87768
780.002	0.88412
780.002	0.88187
780.002	0.88187
780.002	0.87897
780.002	0.87961
780.002	0.88219
780.002	0.87961
780.002	0.88316
780.002	0.88509
780.002	0.878
780.002	0.87832
780.002	0.878
780.002	0.87897
780.002	0.8809
780.002	0.88122
780.002	0.87671
780.002	0.8809
780.002	0.88251
780.002	0.88187
780.002	0.87961
780.002	0.88187
780.002	0.88058
780.002	0.8809
780.002	0.87993
780.002	0.8809
780.002	0.8809
780.002	0.87993
780.002	0.87735
780.002	0.88058
780.002	0.88348
780.002	0.87897
780.002	0.88219
780.002	0.88187
780.002	0.88122
780.002	0.88477
780.002	0.87574
780.002	0.8838
780.002	0.88445
780.002	0.878
780.002	0.87768
780.002	0.88348
780.002	0.87897
780.002	0.88122
780.002	0.88445
780.002	0.88251
780.002	0.88702
780.002	0.88219
780.002	0.88058
780.002	0.88058
780.002	0.88058
780.002	0.88606
780.002	0.88025
780.002	0.878
780.002	0.88154
780.002	0.8838
780.002	0.88187
780.002	0.88058
780.002	0.87864
780.002	0.88122
780.002	0.88122
780.002	0.88187
780.002	0.88348
780.002	0.88477
780.002	0.88058
780.002	0.88251
780.002	0.88283
780.002	0.88025
780.002	0.87703
780.002	0.88058
780.002	0.88283
780.002	0.87929
780.002	0.88058
780.002	0.87735
780.002	0.88219
780.002	0.88154
780.002	0.87703
780.002	0.88122
780.002	0.88316
780.002	0.87832
780.002	0.88412
780.002	0.88316
780.002	0.88058
780.002	0.87993
780.002	0.88154
780.002	0.87832
780.002	0.87445
780.002	0.88316
780.002	0.88251
780.002	0.87897
780.002	0.88025
780.002	0.87864
780.002	0.88122
780.002	0.88187
780.002	0.87961
780.002	0.88219
780.002	0.87832
780.002	0.87897
780.002	0.88412
780.002	0.87897
780.002	0.88187
780.002	0.87768
780.002	0.87703
780.002	0.8809
780.002	0.87897
780.002	0.87961
780.002	0.8809
780.002	0.88573
780.002	0.87993
780.002	0.88412
780.002	0.88122
780.002	0.87703
780.002	0.87929
780.002	0.88251
780.002	0.88283
780.002	0.88058
780.002	0.88283
780.002	0.88122
780.002	0.878
780.002	0.88122
780.002	0.87864
780.002	0.88122
780.002	0.87897
780.002	0.88219
780.002	0.88412
780.002	0.88219
780.002	0.88251
780.002	0.87961
780.002	0.88122
780.002	0.87961
780.002	0.87864
780.002	0.88122
780.002	0.87864
780.002	0.88025
780.002	0.878
780.002	0.87961
780.002	0.87768
780.002	0.88445
780.002	0.88187
780.002	0.88283
780.002	0.88025
780.002	0.87993
780.002	0.87606
780.002	0.88187
780.002	0.88025
780.002	0.87993
780.002	0.87961
780.002	0.88251
780.002	0.88058
780.002	0.88219
780.002	0.87768
780.002	0.88025
780.002	0.87735
780.002	0.87993
780.002	0.87897
780.002	0.87897
780.002	0.8838
780.002	0.87703
780.002	0.88316
780.002	0.87542
780.002	0.88122
780.002	0.88477
780.002	0.88316
780.002	0.88283
780.002	0.87703
780.002	0.88154
780.002	0.88219
780.002	0.87929
780.002	0.878
780.002	0.87703
780.002	0.88154
780.002	0.87993
780.002	0.87832
780.002	0.87574
780.002	0.8838
780.002	0.88283
780.002	0.88251
780.002	0.87639
780.002	0.87864
780.002	0.87993
780.002	0.88541
780.002	0.87929
780.002	0.88509
780.002	0.88251
780.002	0.8809
780.002	0.87832
780.002	0.87768
780.002	0.87897
780.002	0.88025
780.002	0.87735
780.002	0.87864
780.002	0.8838
780.002	0.87703
780.002	0.88348
780.002	0.8809
780.002	0.87703
780.002	0.87703
780.002	0.87477
780.002	0.87897
780.002	0.8838
780.002	0.87671
780.002	0.87897
780.002	0.87864
780.002	0.87929
780.002	0.87639
780.002	0.88219
780.002	0.88154
780.002	0.87606
780.002	0.87929
780.002	0.87639
780.002	0.878
780.002	0.88058
780.002	0.88348
780.002	0.88058
780.002	0.87639
780.002	0.87897
780.002	0.88219
780.002	0.87381
780.002	0.88283
780.002	0.878
780.002	0.88058
780.002	0.87606
780.002	0.878
780.002	0.87349
780.002	0.8751
780.002	0.88154
780.002	0.88058
780.002	0.87832
780.002	0.87316
780.002	0.87929
780.002	0.87639
780.002	0.87897
780.002	0.87993
780.002	0.88219
780.002	0.87671
780.002	0.87768
780.002	0.87832
780.002	0.878
780.002	0.8809
780.002	0.88219
780.002	0.87284
780.002	0.87961
780.002	0.87703
780.002	0.87993
780.002	0.88025
780.002	0.87897
780.002	0.8751
780.002	0.878
780.002	0.87574
780.002	0.87703
780.002	0.87832
780.002	0.87639
780.002	0.87735
780.002	0.87832
780.002	0.87252
780.002	0.87897
780.002	0.87961
780.002	0.8751
780.002	0.87574
780.002	0.88122
780.002	0.87445
780.002	0.88283
780.002	0.88025
780.002	0.88251
780.002	0.87703
780.002	0.8809
780.002	0.878
780.002	0.87832
780.002	0.87671
780.002	0.87864
780.002	0.87897
780.002	0.87832
780.002	0.8809
780.002	0.87929
780.002	0.87703
780.002	0.87606
780.002	0.8751
780.002	0.87897
780.002	0.88058
780.002	0.87832
780.002	0.87864
780.002	0.87864
780.002	0.87703
780.002	0.88154
780.002	0.88154
780.002	0.87703
780.002	0.87606
780.002	0.87961
780.002	0.87703
780.002	0.87606
780.002	0.87155
780.002	0.88058
780.002	0.87703
780.002	0.87768
780.002	0.87864
780.002	0.87477
780.002	0.88058
780.002	0.87768
780.002	0.87897
780.002	0.87671
780.002	0.87897
780.002	0.88187
780.002	0.87574
780.002	0.87961
780.002	0.8838
780.002	0.87832
780.002	0.87832
780.002	0.87897
780.002	0.87961
780.002	0.87542
780.002	0.87864
780.002	0.87574
780.002	0.88058
780.002	0.878
780.002	0.88025
780.002	0.87897
780.002	0.8809
780.002	0.88058
780.002	0.87606
780.002	0.87929
780.002	0.87961
780.002	0.878
780.002	0.87961
780.002	0.878
780.002	0.87993
780.002	0.87864
780.002	0.878
780.002	0.88058
780.002	0.87477
780.002	0.87929
780.002	0.87413
780.002	0.87735
780.002	0.87187
780.002	0.88187
780.002	0.87735
780.002	0.87671
780.002	0.87445
780.002	0.87639
780.002	0.8751
780.002	0.88251
780.002	0.87768
780.002	0.88058
780.002	0.87864
780.002	0.87574
780.002	0.87606
780.002	0.87284
780.002	0.87961
780.002	0.87864
780.002	0.87961
780.002	0.87671
780.002	0.87832
780.002	0.87832
780.002	0.8809
780.002	0.87606
780.002	0.88154
780.002	0.88058
780.002	0.88187
780.002	0.8751
780.002	0.87929
780.002	0.87381
780.002	0.87381
780.002	0.87381
780.002	0.87961
780.002	0.87606
780.002	0.87477
780.002	0.87123
780.002	0.88025
780.002	0.87574
780.002	0.87897
780.002	0.8751
780.002	0.87735
780.002	0.87735
780.002	0.87929
780.002	0.87735
780.002	0.87897
780.002	0.87703
780.002	0.87703
780.002	0.87671
780.002	0.87961
780.002	0.87897
780.002	0.87961
780.002	0.88316
780.002	0.87574
780.002	0.87542
780.002	0.87349
780.002	0.87574
780.002	0.87897
780.002	0.87961
780.002	0.87961
780.002	0.87252
780.002	0.87929
780.002	0.87671
780.002	0.87832
780.002	0.87897
780.002	0.87993
780.002	0.87445
780.002	0.87477
780.002	0.87574
780.002	0.87929
780.002	0.87703
780.002	0.87832
780.002	0.87606
780.002	0.87768
780.002	0.87349
780.002	0.87574
780.002	0.87735
780.002	0.87606
780.002	0.87832
780.002	0.87542
780.002	0.88122
780.002	0.87606
780.002	0.87187
780.002	0.87574
780.002	0.87735
780.002	0.87768
780.002	0.87832
780.002	0.87832
780.002	0.87606
780.002	0.87574
780.002	0.88251
780.002	0.87832
780.002	0.87574
780.002	0.88122
780.002	0.87639
780.002	0.87671
780.002	0.87606
780.002	0.87477
780.002	0.8751
780.002	0.87832
780.002	0.88122
780.002	0.87897
780.002	0.87961
780.002	0.87574
780.002	0.87864
780.002	0.87703
780.002	0.87477
780.002	0.87993
780.002	0.87606
780.002	0.87671
780.002	0.88187
780.002	0.87381
780.002	0.87091
780.002	0.87929
780.002	0.87735
780.002	0.87735
780.002	0.87703
780.002	0.8751
780.002	0.87574
780.002	0.87639
780.002	0.87413
780.002	0.87929
780.002	0.87897
780.002	0.87768
780.002	0.88445
780.002	0.87832
780.002	0.88412
780.002	0.87703
780.002	0.87832
780.002	0.87768
780.002	0.87768
780.002	0.87768
780.002	0.87735
780.002	0.87542
780.002	0.87639
780.002	0.87606
780.002	0.87542
780.002	0.87316
780.002	0.88058
780.002	0.88025
780.002	0.87542
780.002	0.878
780.002	0.87606
780.002	0.87864
780.002	0.88445
780.002	0.87477
780.002	0.8751
780.002	0.87639
780.002	0.87929
780.002	0.87703
780.002	0.87542
780.002	0.87316
780.002	0.8809
780.002	0.87864
780.002	0.87542
780.002	0.87671
780.002	0.8722
780.002	0.87413
780.002	0.87445
780.002	0.87768
780.002	0.86897
780.002	0.87606
780.002	0.878
780.002	0.87606
780.002	0.87574
780.002	0.87832
780.002	0.87897
780.002	0.87445
780.002	0.87671
780.002	0.87703
780.002	0.87381
780.002	0.87349
780.002	0.87639
780.002	0.878
780.002	0.87574
780.002	0.87574
780.002	0.87768
780.002	0.87735
780.002	0.87381
780.002	0.87252
780.002	0.87735
780.002	0.87542
780.002	0.87284
780.002	0.8751
780.002	0.87703
780.002	0.878
780.002	0.87445
780.002	0.87768
780.002	0.87542
780.002	0.87703
780.002	0.87445
780.002	0.87993
780.002	0.87316
780.002	0.87768
780.002	0.87187
780.002	0.87639
780.002	0.87542
780.002	0.8722
780.002	0.87316
780.002	0.87606
780.002	0.88283
780.002	0.8722
780.002	0.87349
780.002	0.87703
780.002	0.87574
780.002	0.87381
780.002	0.87768
780.002	0.87574
780.002	0.87639
780.002	0.87349
780.002	0.86897
780.002	0.87252
780.002	0.87703
780.002	0.87252
780.002	0.87897
780.002	0.87671
780.002	0.87768
780.002	0.87316
780.002	0.87832
780.002	0.87703
780.002	0.87091
780.002	0.87606
780.002	0.87606
780.002	0.87735
780.002	0.87864
780.002	0.87445
780.002	0.87864
780.002	0.87349
780.002	0.87252
780.002	0.87477
780.002	0.87413
780.002	0.88154
780.002	0.87445
780.002	0.87477
780.002	0.87413
780.002	0.87929
780.002	0.87187
780.002	0.8751
780.002	0.87445
780.002	0.87252
780.002	0.87639
780.002	0.87606
780.002	0.87445
780.002	0.87606
780.002	0.87703
780.002	0.87381
780.002	0.87381
780.002	0.87639
780.002	0.87058
780.002	0.87477
780.002	0.87187
780.002	0.87058
780.002	0.87123
780.002	0.87445
780.002	0.8751
780.002	0.87639
780.002	0.878
780.002	0.8751
780.002	0.87381
780.002	0.87413
780.002	0.87768
780.002	0.87477
780.002	0.87574
780.002	0.87671
780.002	0.8722
780.002	0.87155
780.002	0.87929
780.002	0.87123
780.002	0.87542
780.002	0.87703
780.002	0.87445
780.002	0.87961
780.002	0.87252
780.002	0.87735
780.002	0.87864
780.002	0.878
780.002	0.87123
780.002	0.87316
780.002	0.87252
780.002	0.87606
780.002	0.87606
780.002	0.8751
780.002	0.87284
780.002	0.87574
780.002	0.87477
780.002	0.87606
780.002	0.87155
780.002	0.87606
780.002	0.87671
780.002	0.87671
780.002	0.87445
780.002	0.87187
780.002	0.87187
780.002	0.87735
780.002	0.87284
780.002	0.87606
780.002	0.87381
780.002	0.87252
780.002	0.87349
780.002	0.8751
780.002	0.87123
780.002	0.87381
780.002	0.87671
780.002	0.87542
780.002	0.87606
780.002	0.87316
780.002	0.8722
780.002	0.87639
780.002	0.87574
780.002	0.8722
780.002	0.8751
780.002	0.87155
780.002	0.87768
780.002	0.8751
780.002	0.87155
780.002	0.87897
780.002	0.87058
780.002	0.8751
780.002	0.8751
780.002	0.8722
780.002	0.87703
780.002	0.87671
780.002	0.87445
780.002	0.87639
780.002	0.87703
780.002	0.87252
780.002	0.87574
780.002	0.87349
780.002	0.87316
780.002	0.87574
780.002	0.88025
780.002	0.87703
780.002	0.87381
780.002	0.88283
780.002	0.87445
780.002	0.8751
780.002	0.8751
780.002	0.87542
780.002	0.87155
780.002	0.87252
780.002	0.87284
780.002	0.87542
780.002	0.87768
780.002	0.87606
780.002	0.87445
780.002	0.87349
780.002	0.87316
780.002	0.87639
780.002	0.87091
780.002	0.8751
780.002	0.87284
780.002	0.87381
780.002	0.87897
780.002	0.87864
780.002	0.87639
780.002	0.87703
780.002	0.87542
780.002	0.87639
780.002	0.8722
780.002	0.87639
780.002	0.87187
780.002	0.88058
780.002	0.87735
780.002	0.87252
780.002	0.87477
780.002	0.87897
780.002	0.87671
780.002	0.87091
780.002	0.87349
780.002	0.8722
780.002	0.87542
780.002	0.87316
780.002	0.86994
780.002	0.87445
780.002	0.87349
780.002	0.87477
780.002	0.87413
780.002	0.87155
780.002	0.87413
780.002	0.87349
780.002	0.87671
780.002	0.87284
780.002	0.87316
780.002	0.87768
780.002	0.87316
780.002	0.87542
780.002	0.87284
780.002	0.87477
780.002	0.87445
780.002	0.87381
780.002	0.87413
780.002	0.87574
780.002	0.87542
780.002	0.87445
780.002	0.87413
780.002	0.87993
780.002	0.87542
780.002	0.87445
780.002	0.87735
780.002	0.87316
780.002	0.87574
780.002	0.87026
780.002	0.87542
780.002	0.87445
780.002	0.87961
780.002	0.87058
780.002	0.87671
780.002	0.87735
780.002	0.87445
780.002	0.86962
780.002	0.87671
780.002	0.87735
780.002	0.87252
780.002	0.87445
780.002	0.87606
780.002	0.87639
780.002	0.87606
780.002	0.87961
780.002	0.87284
780.002	0.87252
780.002	0.87735
780.002	0.87735
780.002	0.87864
780.002	0.87123
780.002	0.87477
780.002	0.87381
780.002	0.87445
780.002	0.88025
780.002	0.87445
780.002	0.878
780.002	0.87639
780.002	0.87445
780.002	0.87768
780.002	0.87413
780.002	0.87155
780.002	0.87993
780.002	0.87445
780.002	0.87316
780.002	0.8751
780.002	0.87639
780.002	0.87832
780.002	0.87832
780.002	0.87316
780.002	0.87316
780.002	0.87477
780.002	0.87606
780.002	0.87284
780.002	0.87477
780.002	0.87381
780.002	0.87477
780.002	0.87671
780.002	0.87477
780.002	0.87284
780.002	0.86865
780.002	0.87639
780.002	0.88187
780.002	0.8722
780.002	0.8751
780.002	0.87639
780.002	0.8751
780.002	0.86994
780.002	0.8722
780.002	0.87832
780.002	0.87477
780.002	0.87252
780.002	0.86994
780.002	0.87058
780.002	0.87542
780.002	0.87091
780.002	0.87155
780.002	0.87284
780.002	0.87091
780.002	0.86994
780.002	0.8751
780.002	0.87413
780.002	0.87381
780.002	0.87413
780.002	0.87026
780.002	0.87381
780.002	0.86929
780.002	0.87155
780.002	0.87284
780.002	0.87574
780.002	0.87961
780.002	0.87445
780.002	0.87381
780.002	0.87026
780.002	0.87574
780.002	0.87381
780.002	0.86639
780.002	0.87123
780.002	0.87413
780.002	0.87284
780.002	0.86768
780.002	0.87284
780.002	0.87413
780.002	0.8751
780.002	0.8722
780.002	0.87187
780.002	0.87606
780.002	0.87091
780.002	0.86929
780.002	0.87413
780.002	0.87381
780.002	0.87252
780.002	0.86865
780.002	0.87187
780.002	0.87058
780.002	0.86865
780.002	0.87477
780.002	0.87316
780.002	0.86962
780.002	0.8722
780.002	0.87026
780.002	0.87381
780.002	0.87284
780.002	0.87316
780.002	0.87574
780.002	0.87187
780.002	0.87123
780.002	0.8722
780.002	0.87542
780.002	0.87155
780.002	0.87671
780.002	0.87735
780.002	0.87123
780.002	0.86607
780.002	0.87187
780.002	0.86897
780.002	0.87477
780.002	0.87316
780.002	0.8751
780.002	0.87058
780.002	0.87026
780.002	0.86865
780.002	0.86994
780.002	0.87349
780.002	0.87155
780.002	0.87123
780.002	0.87123
780.002	0.86962
780.002	0.87284
780.002	0.87155
780.002	0.87445
780.002	0.87703
780.002	0.878
780.002	0.87316
780.002	0.87445
780.002	0.87252
780.002	0.87381
780.002	0.87252
780.002	0.86768
780.002	0.87349
780.002	0.87252
780.002	0.87026
780.002	0.87123
780.002	0.87381
780.002	0.87639
780.002	0.87123
780.002	0.86897
780.002	0.87252
780.002	0.87123
780.002	0.87155
780.002	0.87155
780.002	0.87058
780.002	0.87252
780.002	0.87187
780.002	0.87058
780.002	0.87445
780.002	0.87413
780.002	0.86736
780.002	0.86768
780.002	0.87252
780.002	0.87091
780.002	0.87381
780.002	0.87155
780.002	0.86994
780.002	0.87413
780.002	0.87606
780.002	0.87252
780.002	0.87252
780.002	0.87316
780.002	0.87091
780.002	0.87187
780.002	0.86801
780.002	0.87187
780.002	0.87187
780.002	0.8722
780.002	0.86994
780.002	0.86865
780.002	0.8651
780.002	0.87316
780.002	0.87091
780.002	0.86994
780.002	0.87316
780.002	0.86994
780.002	0.87349
780.002	0.86768
780.002	0.87477
780.002	0.87381
780.002	0.87155
780.002	0.87091
780.002	0.87252
780.002	0.87187
780.002	0.86768
780.002	0.87123
780.002	0.87187
780.002	0.87123
780.002	0.8722
780.002	0.87123
780.002	0.8722
780.002	0.86994
780.002	0.86994
780.002	0.87252
780.002	0.87445
780.002	0.87445
780.002	0.87349
780.002	0.87252
780.002	0.87574
780.002	0.86801
780.002	0.8751
780.002	0.87026
780.002	0.87058
780.002	0.87316
780.002	0.8722
780.002	0.86865
780.002	0.86768
780.002	0.87284
780.002	0.87091
780.002	0.8722
780.002	0.8751
780.002	0.87316
780.002	0.86962
780.002	0.87252
780.002	0.87058
780.002	0.86897
780.002	0.86414
780.002	0.87091
780.002	0.87155
780.002	0.87252
780.002	0.87123
780.002	0.86607
780.002	0.87381
780.002	0.87058
780.002	0.87252
780.002	0.87445
780.002	0.87058
780.002	0.86962
780.002	0.8722
780.002	0.86962
780.002	0.86897
780.002	0.87832
780.002	0.86962
780.002	0.86962
780.002	0.8751
780.002	0.8722
780.002	0.87155
780.002	0.87091
780.002	0.87058
780.002	0.87284
780.002	0.86962
780.002	0.8722
780.002	0.86575
780.002	0.86929
780.002	0.86897
780.002	0.86801
780.002	0.87252
780.002	0.8651
780.002	0.86897
780.002	0.87316
780.002	0.87316
780.002	0.87284
780.002	0.87155
780.002	0.8751
780.002	0.86897
780.002	0.87187
780.002	0.87026
780.002	0.87187
780.002	0.87026
780.002	0.86897
780.002	0.87123
780.002	0.87477
780.002	0.87026
780.002	0.87445
780.002	0.86897
780.002	0.87155
780.002	0.86543
780.002	0.87252
780.002	0.86897
780.002	0.87671
780.002	0.86994
780.002	0.86801
780.002	0.87058
780.002	0.86994
780.002	0.86865
780.002	0.87123
780.002	0.86929
780.002	0.87252
780.002	0.87252
780.002	0.86801
780.002	0.87187
780.002	0.87026
780.002	0.87091
780.002	0.8722
780.002	0.87091
780.002	0.87445
780.002	0.87123
780.002	0.87155
780.002	0.86897
780.002	0.86962
780.002	0.8722
780.002	0.86865
780.002	0.87123
780.002	0.87123
780.002	0.87155
780.002	0.87058
780.002	0.86672
780.002	0.86865
780.002	0.87187
780.002	0.87477
780.002	0.87123
780.002	0.87284
780.002	0.87284
780.002	0.87606
780.002	0.86607
780.002	0.87316
780.002	0.86865
780.002	0.86994
780.002	0.8751
780.002	0.86801
780.002	0.87187
780.002	0.86768
780.002	0.86607
780.002	0.86865
780.002	0.87091
780.002	0.87155
780.002	0.86962
780.002	0.87445
780.002	0.86639
780.002	0.86607
780.002	0.87606
780.002	0.87284
780.002	0.86897
780.002	0.86897
780.002	0.87606
780.002	0.86929
780.002	0.86929
780.002	0.87187
780.002	0.86962
780.002	0.87187
780.002	0.86833
780.002	0.86801
780.002	0.86962
780.002	0.8722
780.002	0.86768
780.002	0.87284
780.002	0.86962
780.002	0.86994
780.002	0.87026
780.002	0.86543
780.002	0.87187
780.002	0.86801
780.002	0.86865
780.002	0.86865
780.002	0.87026
780.002	0.87284
780.002	0.87026
780.002	0.87091
780.002	0.87381
780.002	0.87413
780.002	0.87413
780.002	0.86704
780.002	0.87542
780.002	0.87026
780.002	0.87123
780.002	0.87284
780.002	0.87252
780.002	0.87058
780.002	0.86704
780.002	0.87026
780.002	0.86865
780.002	0.86768
780.002	0.86865
780.002	0.86962
780.002	0.86865
780.002	0.87091
780.002	0.87058
780.002	0.86994
780.002	0.87187
780.002	0.87187
780.002	0.8651
780.002	0.87091
780.002	0.87091
780.002	0.87155
780.002	0.86736
780.002	0.87091
780.002	0.87026
780.002	0.86897
780.002	0.87284
780.002	0.87542
780.002	0.86543
780.002	0.86639
780.002	0.87123
780.002	0.86833
780.002	0.86833
780.002	0.86897
780.002	0.86994
780.002	0.87542
780.002	0.8651
780.002	0.86929
780.002	0.86543
780.002	0.87187
780.002	0.87316
780.002	0.86672
780.002	0.8651
780.002	0.86865
780.002	0.86994
780.002	0.87284
780.002	0.86801
780.002	0.86801
780.002	0.86833
780.002	0.86865
780.002	0.86833
780.002	0.86639
780.002	0.87123
780.002	0.86736
780.002	0.8651
780.002	0.86575
780.002	0.86897
780.002	0.87026
780.002	0.86639
780.002	0.86543
780.002	0.86962
780.002	0.86704
780.002	0.86801
780.002	0.86897
780.002	0.87123
780.002	0.87252
780.002	0.86575
780.002	0.87413
780.002	0.87187
780.002	0.86478
780.002	0.87091
780.002	0.86736
780.002	0.87091
780.002	0.86962
780.002	0.87252
780.002	0.86768
780.002	0.86736
780.002	0.87445
780.002	0.86897
780.002	0.86897
780.002	0.86736
780.002	0.86833
780.002	0.86962
780.002	0.86994
780.002	0.87187
780.002	0.8651
780.002	0.86478
780.002	0.86575
780.002	0.86736
780.002	0.86833
780.002	0.86801
780.002	0.86801
780.002	0.8651
780.002	0.86736
780.002	0.86736
780.002	0.86768
780.002	0.86768
780.002	0.86865
780.002	0.87123
780.002	0.86672
780.002	0.86672
780.002	0.87123
780.002	0.87284
780.002	0.86929
780.002	0.86639
780.002	0.86768
780.002	0.87058
780.002	0.86929
780.002	0.86929
780.002	0.87026
780.002	0.86994
780.002	0.86639
780.002	0.86414
780.002	0.86768
780.002	0.87187
780.002	0.86639
780.002	0.86994
780.002	0.86929
780.002	0.8651
780.002	0.8651
780.002	0.87026
780.002	0.86865
780.002	0.8651
780.002	0.86607
780.002	0.86543
780.002	0.86446
780.002	0.86317
780.002	0.86639
780.002	0.86414
780.002	0.86124
780.002	0.86672
780.002	0.86414
780.002	0.86543
780.002	0.86994
780.002	0.8651
780.002	0.86736
780.002	0.86929
780.002	0.86736
780.002	0.86543
780.002	0.86607
780.002	0.86381
780.002	0.86897
780.002	0.86543
780.002	0.86962
780.002	0.86672
780.002	0.86672
780.002	0.86639
780.002	0.86897
780.002	0.86929
780.002	0.86639
780.002	0.87123
780.002	0.87058
780.002	0.8651
780.002	0.8651
780.002	0.86704
780.002	0.87091
780.002	0.86962
780.002	0.86414
780.002	0.8651
780.002	0.86801
780.002	0.86962
780.002	0.86672
780.002	0.86575
780.002	0.86381
780.002	0.86414
780.002	0.86414
780.002	0.86704
780.002	0.86543
780.002	0.86317
780.002	0.86607
780.002	0.86672
780.002	0.86607
780.002	0.86607
780.002	0.86607
780.002	0.86349
780.002	0.86639
780.002	0.86897
780.002	0.86478
780.002	0.86414
780.002	0.86414
780.002	0.86672
780.002	0.86607
780.002	0.86285
780.002	0.86285
780.002	0.86478
780.002	0.86962
780.002	0.86672
780.002	0.87316
780.002	0.86672
780.002	0.86704
780.002	0.86349
780.002	0.86929
780.002	0.86768
780.002	0.86478
780.002	0.86543
780.002	0.86446
780.002	0.8651
780.002	0.86381
780.002	0.86478
780.002	0.86349
780.002	0.8651
780.002	0.86381
780.002	0.86414
780.002	0.86833
780.002	0.86575
780.002	0.86156
780.002	0.86543
780.002	0.86414
780.002	0.86962
780.002	0.87123
780.002	0.86253
780.002	0.86607
780.002	0.87026
780.002	0.86349
780.002	0.86929
780.002	0.8651
780.002	0.86607
780.002	0.86672
780.002	0.86253
780.002	0.86575
780.002	0.86446
780.002	0.86768
780.002	0.86639
780.002	0.86962
780.002	0.86124
780.002	0.86607
780.002	0.86414
780.002	0.86446
780.002	0.86381
780.002	0.86478
780.002	0.86639
780.002	0.86736
780.002	0.86414
780.002	0.86575
780.002	0.86381
780.002	0.86768
780.002	0.8651
780.002	0.8651
780.002	0.86381
780.002	0.86478
780.002	0.86639
780.002	0.86381
780.002	0.86285
780.002	0.86736
780.002	0.86833
780.002	0.86768
780.002	0.86736
780.002	0.86349
780.002	0.86543
780.002	0.86414
780.002	0.86575
780.002	0.86607
780.002	0.86768
780.002	0.86704
780.002	0.86639
780.002	0.86156
780.002	0.86414
780.002	0.86607
780.002	0.86349
780.002	0.86446
780.002	0.86736
780.002	0.86317
780.002	0.86736
780.002	0.86543
780.002	0.8651
780.002	0.86607
780.002	0.86285
780.002	0.86962
780.002	0.86478
780.002	0.86124
780.002	0.86575
780.002	0.86672
780.002	0.86672
780.002	0.86897
780.002	0.86575
780.002	0.86253
780.002	0.86381
780.002	0.8622
780.002	0.86446
780.002	0.86704
780.002	0.86414
780.002	0.86253
780.002	0.86801
780.002	0.86672
780.002	0.86897
780.002	0.86768
780.002	0.86704
780.002	0.86414
780.002	0.86478
780.002	0.8622
780.002	0.86543
780.002	0.86736
780.002	0.86801
780.002	0.86317
780.002	0.86285
780.002	0.8651
780.002	0.86253
780.002	0.86156
780.002	0.86639
780.002	0.86672
780.002	0.86091
780.002	0.86414
780.002	0.86672
780.002	0.86543
780.002	0.86736
780.002	0.86704
780.002	0.86672
780.002	0.8651
780.002	0.86188
780.002	0.86672
780.002	0.86543
780.002	0.86349
780.002	0.86253
780.002	0.86543
780.002	0.86478
780.002	0.86253
780.002	0.86381
780.002	0.86317
780.002	0.86639
780.002	0.86381
780.002	0.86478
780.002	0.86575
780.002	0.86833
780.002	0.86414
780.002	0.86285
780.002	0.86317
780.002	0.86317
780.002	0.86446
780.002	0.8593
780.002	0.86446
780.002	0.86156
780.002	0.86575
780.002	0.86414
780.002	0.86381
780.002	0.86349
780.002	0.86833
780.002	0.86446
780.002	0.86704
780.002	0.86672
780.002	0.86607
780.002	0.86317
780.002	0.86994
780.002	0.86349
780.002	0.86704
780.002	0.86414
780.002	0.86543
780.002	0.86768
780.002	0.86543
780.002	0.86575
780.002	0.86478
780.002	0.8651
780.002	0.86736
780.002	0.86285
780.002	0.86253
780.002	0.86446
780.002	0.86414
780.002	0.86575
780.002	0.86414
780.002	0.86801
780.002	0.86962
780.002	0.86188
780.002	0.86285
780.002	0.85995
780.002	0.86381
780.002	0.8622
780.002	0.86414
780.002	0.8622
780.002	0.8622
780.002	0.86446
780.002	0.86156
780.002	0.86349
780.002	0.86414
780.002	0.86285
780.002	0.86317
780.002	0.86543
780.002	0.86414
780.002	0.86059
780.002	0.86381
780.002	0.85866
780.002	0.85962
780.002	0.86672
780.002	0.86188
780.002	0.86543
780.002	0.86414
780.002	0.86478
780.002	0.86543
780.002	0.8622
780.002	0.86381
780.002	0.86285
780.002	0.85962
780.002	0.86414
780.002	0.86414
780.002	0.86253
780.002	0.86414
780.002	0.85801
780.002	0.86349
780.002	0.86381
780.002	0.85962
780.002	0.8622
780.002	0.86156
780.002	0.86027
780.002	0.86575
780.002	0.85962
780.002	0.86736
780.002	0.86543
780.002	0.86478
780.002	0.86446
780.002	0.86736
780.002	0.86414
780.002	0.86349
780.002	0.86349
780.002	0.8622
780.002	0.86381
780.002	0.86478
780.002	0.86156
780.002	0.86156
780.002	0.86091
780.002	0.86768
780.002	0.86349
780.002	0.86091
780.002	0.86253
780.002	0.86446
780.002	0.8622
780.002	0.8622
780.002	0.86285
780.002	0.86381
780.002	0.8622
780.002	0.85866
780.002	0.85866
780.002	0.86478
780.002	0.86414
780.002	0.86446
780.002	0.8651
780.002	0.86124
780.002	0.85801
780.002	0.86575
780.002	0.86027
780.002	0.86124
780.002	0.85833
780.002	0.85995
780.002	0.86285
780.002	0.86253
780.002	0.86381
780.002	0.85833
780.002	0.86478
780.002	0.85898
780.002	0.86381
780.002	0.86253
780.002	0.86446
780.002	0.8593
780.002	0.86285
780.002	0.86027
780.002	0.86027
780.002	0.86543
780.002	0.86478
780.002	0.86704
780.002	0.85995
780.002	0.86285
780.002	0.86156
780.002	0.86188
780.002	0.86607
780.002	0.85995
780.002	0.86091
780.002	0.86253
780.002	0.86317
780.002	0.86253
780.002	0.86156
780.002	0.85672
780.002	0.85737
780.002	0.85769
780.002	0.86381
780.002	0.85898
780.002	0.86188
780.002	0.85995
780.002	0.86156
780.002	0.85995
780.002	0.86414
780.002	0.86156
780.002	0.86414
780.002	0.86285
780.002	0.86027
780.002	0.8622
780.002	0.8622
780.002	0.8593
780.002	0.85962
780.002	0.86253
780.002	0.86253
780.002	0.85769
780.002	0.85898
780.002	0.8622
780.002	0.86027
[truncated: 10,502 more rows]

## Sheet: Figure3b
Wavelength	Intensity	Intensity	Intensity	Intensity	Intensity	Intensity
nm	arb. u.	arb. u.	arb. u.	arb. u.	arb. u.	arb. u.
	Fr = 0.129 mN	Fr = 0.250 mN	Fr = 0.380mN	Fr = 0.501 mN	Fr = 0.606 mN	Fr = 0.720 mN
780.002	0.88251	0.88509	0.87897	0.85769	0.81288	0.67169
780.002	0.88283	0.88573	0.87897	0.86156	0.81321	0.67041
780.002	0.87897	0.88283	0.88251	0.85705	0.81353	0.67073
780.002	0.88412	0.88541	0.88058	0.86124	0.81578	0.67234
780.002	0.88219	0.8838	0.87897	0.85898	0.81256	0.67524
780.002	0.878	0.88573	0.87606	0.86091	0.81643	0.67169
780.002	0.88122	0.88477	0.87832	0.85543	0.81256	0.6746
780.002	0.88316	0.88219	0.8809	0.85157	0.8145	0.67331
780.002	0.8867	0.88316	0.87574	0.86188	0.81611	0.67169
780.002	0.88316	0.88412	0.87349	0.85801	0.81417	0.66879
780.002	0.88412	0.88025	0.878	0.85801	0.81675	0.66493
780.002	0.88219	0.88831	0.87477	0.8593	0.8174	0.66847
780.002	0.88316	0.88445	0.87735	0.85866	0.81675	0.66879
780.002	0.87961	0.8838	0.88154	0.85737	0.81482	0.67041
780.002	0.88412	0.88541	0.88058	0.85414	0.81514	0.66879
780.002	0.88573	0.88219	0.88122	0.86059	0.81288	0.66847
780.002	0.88154	0.8838	0.88187	0.8593	0.81192	0.67073
780.002	0.88316	0.88412	0.87606	0.85769	0.81514	0.67073
780.002	0.87993	0.8838	0.87735	0.85511	0.81417	0.67041
780.002	0.88316	0.88412	0.88058	0.85705	0.81353	0.66976
780.002	0.88187	0.8809	0.87897	0.85801	0.81127	0.66879
780.002	0.87864	0.87961	0.87316	0.85866	0.81707	0.66589
780.002	0.88348	0.88316	0.87606	0.85221	0.81546	0.67234
780.002	0.88025	0.88219	0.88058	0.85705	0.81224	0.66589
780.002	0.88412	0.88445	0.878	0.85511	0.81063	0.67073
780.002	0.88412	0.8809	0.87961	0.85576	0.81578	0.66976
780.002	0.88412	0.88187	0.88348	0.85672	0.81578	0.66686
780.002	0.88509	0.88219	0.88025	0.85672	0.81256	0.67717
780.002	0.88219	0.88573	0.88251	0.8535	0.80966	0.66783
780.002	0.88348	0.88316	0.87703	0.8622	0.81353	0.66654
780.002	0.87832	0.88477	0.87768	0.85189	0.81159	0.66879
780.002	0.88477	0.88896	0.878	0.8564	0.81772	0.67008
780.002	0.88122	0.8867	0.87542	0.85737	0.80869	0.66654
780.002	0.88606	0.88477	0.87832	0.86091	0.8174	0.6617
780.002	0.88573	0.88573	0.87413	0.85769	0.81385	0.66138
780.002	0.88316	0.88187	0.88025	0.85995	0.81772	0.67105
780.002	0.8838	0.87961	0.87703	0.85898	0.80805	0.66331
780.002	0.88412	0.88283	0.87671	0.85608	0.81256	0.66621
780.002	0.88025	0.88896	0.87864	0.85962	0.81353	0.66976
780.002	0.88735	0.88767	0.87316	0.85543	0.81063	0.66073
780.002	0.88606	0.88219	0.87574	0.85672	0.81643	0.66783
780.002	0.88509	0.88573	0.8809	0.8564	0.81482	0.66912
780.002	0.88251	0.88316	0.87349	0.85576	0.81127	0.66783
780.002	0.88445	0.88509	0.88025	0.85511	0.81159	0.66912
780.002	0.88154	0.88445	0.87703	0.85447	0.80998	0.6617
780.002	0.88477	0.88412	0.87993	0.85576	0.81578	0.66976
780.002	0.88058	0.88445	0.88316	0.85511	0.8145	0.66235
780.002	0.88477	0.88316	0.88122	0.85608	0.8103	0.66621
780.002	0.88477	0.88316	0.8809	0.86188	0.80611	0.66718
780.002	0.8838	0.88316	0.87864	0.85705	0.81095	0.66815
780.002	0.88509	0.88412	0.87542	0.85962	0.80902	0.66235
780.002	0.88219	0.88122	0.878	0.85833	0.81192	0.66364
780.002	0.87961	0.88477	0.87639	0.85769	0.80869	0.66106
780.002	0.88509	0.88445	0.87864	0.86091	0.81095	0.66396
780.002	0.88316	0.88638	0.87993	0.85801	0.81224	0.66364
780.002	0.87961	0.88187	0.87768	0.85866	0.80966	0.66493
780.002	0.88573	0.88477	0.87768	0.85833	0.8145	0.6646
780.002	0.88606	0.88219	0.87832	0.86124	0.81127	0.66428
780.002	0.8809	0.88219	0.87735	0.85479	0.80998	0.66235
780.002	0.88316	0.88509	0.8751	0.85543	0.80966	0.6617
780.002	0.88187	0.88251	0.87703	0.85769	0.81353	0.66557
780.002	0.88219	0.88573	0.87703	0.85705	0.81159	0.66557
780.002	0.8809	0.88702	0.87897	0.85543	0.8103	0.66428
780.002	0.8867	0.88509	0.87768	0.8564	0.80966	0.66621
780.002	0.88316	0.88638	0.87671	0.85995	0.81224	0.6646
780.002	0.88477	0.8838	0.87832	0.85672	0.81385	0.66009
780.002	0.88445	0.88573	0.87445	0.85769	0.80902	0.6646
780.002	0.88348	0.88283	0.87703	0.85511	0.80934	0.66364
780.002	0.88154	0.88187	0.87735	0.85833	0.80934	0.66138
780.002	0.88187	0.88573	0.87929	0.85705	0.81063	0.66396
780.002	0.88187	0.88412	0.87542	0.85705	0.81095	0.66041
780.002	0.88122	0.88735	0.87832	0.85705	0.81127	0.66396
780.002	0.88445	0.88283	0.88025	0.85479	0.80773	0.66525
780.002	0.88187	0.88509	0.878	0.85833	0.80934	0.66267
780.002	0.87961	0.88445	0.87703	0.85769	0.81417	0.66396
780.002	0.87832	0.88477	0.87929	0.85382	0.81095	0.66041
780.002	0.88412	0.88445	0.88154	0.85479	0.81256	0.66106
780.002	0.8867	0.88767	0.87639	0.8564	0.81095	0.66267
780.002	0.88283	0.88348	0.8751	0.85833	0.80644	0.66654
780.002	0.88219	0.88058	0.87832	0.8564	0.80934	0.65945
780.002	0.88122	0.88702	0.87929	0.85769	0.80773	0.66557
780.002	0.88154	0.88251	0.87735	0.8564	0.81063	0.66621
780.002	0.88541	0.88638	0.87542	0.85962	0.80934	0.66879
780.002	0.88251	0.88445	0.87703	0.85285	0.81611	0.66944
780.002	0.88638	0.88445	0.87606	0.85608	0.81063	0.66428
780.002	0.88251	0.88187	0.878	0.85447	0.81159	0.66557
780.002	0.88348	0.88412	0.8809	0.85866	0.80482	0.66686
780.002	0.88219	0.88864	0.87187	0.85672	0.81159	0.65945
780.002	0.88316	0.88058	0.88187	0.86091	0.81256	0.66041
780.002	0.88283	0.88154	0.88187	0.8593	0.8103	0.66106
780.002	0.88122	0.88122	0.87929	0.85737	0.81353	0.66009
780.002	0.88219	0.88251	0.87929	0.85318	0.80773	0.66138
780.002	0.88445	0.88445	0.87703	0.85737	0.80805	0.65945
780.002	0.88025	0.88348	0.88219	0.85576	0.8103	0.66654
780.002	0.88187	0.88573	0.87929	0.86124	0.80998	0.65429
780.002	0.88316	0.88316	0.87606	0.85769	0.80998	0.65751
780.002	0.8838	0.88219	0.87832	0.85511	0.81288	0.66202
780.002	0.87993	0.88477	0.87349	0.85221	0.80773	0.65945
780.002	0.88251	0.88122	0.87929	0.85866	0.80611	0.65945
780.002	0.88767	0.88541	0.87768	0.85833	0.8074	0.65945
780.002	0.88541	0.88058	0.87961	0.85737	0.80837	0.66202
780.002	0.88477	0.88251	0.87445	0.85543	0.80869	0.65816
780.002	0.87993	0.88412	0.87606	0.85479	0.8074	0.66396
780.002	0.88445	0.88445	0.87897	0.85318	0.81224	0.66364
780.002	0.88573	0.88735	0.87639	0.85479	0.81192	0.65977
780.002	0.88154	0.88477	0.8809	0.85672	0.8074	0.65977
780.002	0.88864	0.8809	0.87445	0.85962	0.80676	0.66364
780.002	0.8809	0.87832	0.88058	0.85414	0.80676	0.65816
780.002	0.87961	0.88283	0.87574	0.85543	0.80676	0.66009
780.002	0.88412	0.88058	0.87477	0.85543	0.80837	0.6588
780.002	0.88154	0.88219	0.87671	0.85962	0.80644	0.65783
780.002	0.88025	0.88509	0.87671	0.85285	0.80805	0.65364
780.002	0.88154	0.88058	0.8751	0.85737	0.80676	0.66235
780.002	0.88348	0.8838	0.87735	0.8564	0.80676	0.65493
780.002	0.88412	0.87929	0.87574	0.8564	0.80418	0.65783
780.002	0.88154	0.88509	0.87735	0.85028	0.81063	0.65622
780.002	0.88412	0.88702	0.87639	0.85608	0.80708	0.66041
780.002	0.88799	0.88477	0.87671	0.85479	0.8103	0.66267
780.002	0.88219	0.88445	0.8809	0.85672	0.81159	0.65139
780.002	0.88251	0.88445	0.87542	0.85705	0.80515	0.653
780.002	0.8809	0.88445	0.87929	0.85737	0.80805	0.65687
780.002	0.88445	0.88541	0.87703	0.8535	0.80547	0.65525
780.002	0.88348	0.88445	0.87703	0.85511	0.80708	0.65816
780.002	0.88122	0.88412	0.87703	0.85672	0.80934	0.65687
780.002	0.88348	0.88251	0.87574	0.85576	0.80773	0.65977
780.002	0.88219	0.88412	0.87929	0.85833	0.80676	0.65654
780.002	0.88219	0.88573	0.87703	0.85769	0.81095	0.65332
780.002	0.88509	0.8838	0.87606	0.85511	0.80869	0.65622
780.002	0.88122	0.88509	0.87897	0.85382	0.8074	0.65203
780.002	0.88154	0.88864	0.87574	0.8564	0.80773	0.65364
780.002	0.88509	0.88509	0.88154	0.85833	0.80708	0.65493
780.002	0.88573	0.88154	0.87639	0.85833	0.80611	0.6559
780.002	0.88735	0.87832	0.878	0.85414	0.80708	0.65783
780.002	0.88283	0.88509	0.87574	0.85705	0.80676	0.65364
780.002	0.88638	0.8809	0.87445	0.85253	0.80386	0.65783
780.002	0.88348	0.88219	0.87477	0.85253	0.80354	0.6588
780.002	0.88606	0.88477	0.87703	0.85414	0.80644	0.65139
780.002	0.88348	0.88058	0.88154	0.8564	0.80966	0.65719
780.002	0.88412	0.88154	0.87671	0.8564	0.8016	0.65945
780.002	0.87897	0.88541	0.87413	0.85382	0.80354	0.65397
780.002	0.88154	0.87961	0.87477	0.85285	0.80386	0.65364
780.002	0.88767	0.8809	0.87703	0.85705	0.80386	0.65139
780.002	0.88993	0.88251	0.878	0.85447	0.80547	0.65332
780.002	0.8838	0.88348	0.87735	0.85511	0.8016	0.653
780.002	0.88831	0.87993	0.87542	0.85189	0.80611	0.65364
780.002	0.88477	0.8809	0.87735	0.85124	0.80676	0.65429
780.002	0.88445	0.87961	0.87832	0.85414	0.80805	0.653
780.002	0.88573	0.87897	0.87316	0.85543	0.80998	0.65493
780.002	0.88348	0.88251	0.87897	0.85833	0.80611	0.65139
780.002	0.88283	0.88283	0.87477	0.85414	0.80386	0.65139
780.002	0.88283	0.88025	0.878	0.85769	0.80934	0.64977
780.002	0.88477	0.8867	0.8751	0.85511	0.80805	0.6501
780.002	0.88864	0.88187	0.87735	0.85382	0.8045	0.65235
780.002	0.88251	0.88316	0.87864	0.85737	0.80773	0.64849
780.002	0.88445	0.88412	0.87284	0.85479	0.8074	0.65397
780.002	0.88025	0.88477	0.87606	0.8564	0.80676	0.65429
780.002	0.87671	0.88058	0.87735	0.85189	0.8074	0.65719
780.002	0.88219	0.88541	0.87961	0.85608	0.80708	0.64752
780.002	0.88445	0.88251	0.87252	0.85253	0.80708	0.65235
780.002	0.88412	0.88154	0.87735	0.85479	0.80515	0.64913
780.002	0.88219	0.8838	0.87606	0.85608	0.80386	0.64623
780.002	0.88283	0.88348	0.87961	0.85253	0.80805	0.64687
780.002	0.88541	0.88541	0.87606	0.85447	0.80773	0.65074
780.002	0.88735	0.88251	0.878	0.85479	0.80386	0.64687
780.002	0.88058	0.88122	0.8751	0.85447	0.80676	0.65106
780.002	0.88283	0.88348	0.87768	0.85285	0.80547	0.64849
780.002	0.87897	0.88187	0.87832	0.84931	0.80966	0.64365
780.002	0.88283	0.88251	0.87574	0.8535	0.80869	0.65042
780.002	0.88412	0.8838	0.87316	0.85705	0.80611	0.65268
780.002	0.88058	0.88058	0.87542	0.85189	0.80386	0.65429
780.002	0.88219	0.88445	0.87832	0.85737	0.80386	0.65074
780.002	0.89186	0.88187	0.87445	0.85672	0.80966	0.65139
780.002	0.8838	0.88799	0.87445	0.8593	0.80192	0.64849
780.002	0.8867	0.88348	0.87703	0.85253	0.80805	0.64494
780.002	0.88735	0.88025	0.87768	0.8535	0.80708	0.65203
780.002	0.88316	0.88122	0.87381	0.85124	0.80063	0.64397
780.002	0.88445	0.88283	0.87381	0.85608	0.80321	0.64172
780.002	0.88412	0.88154	0.87671	0.85189	0.80998	0.6472
780.002	0.8838	0.88445	0.87413	0.85866	0.80418	0.64333
780.002	0.87832	0.88348	0.87413	0.85382	0.8045	0.64752
780.002	0.88316	0.88283	0.87445	0.85382	0.80611	0.64752
780.002	0.88348	0.88477	0.878	0.85092	0.80773	0.6472
780.002	0.88412	0.88477	0.87574	0.86091	0.80547	0.64655
780.002	0.88573	0.88445	0.87639	0.85221	0.79934	0.64816
780.002	0.87703	0.88154	0.87349	0.85092	0.80482	0.64172
780.002	0.88445	0.88316	0.87993	0.85769	0.80547	0.6472
780.002	0.88316	0.88122	0.87445	0.85189	0.8103	0.64591
780.002	0.88348	0.8809	0.87381	0.85221	0.80063	0.64397
780.002	0.88541	0.88025	0.87284	0.85382	0.80096	0.64784
780.002	0.88219	0.88509	0.87768	0.85543	0.80386	0.64268
780.002	0.88799	0.88025	0.87477	0.85608	0.8045	0.64494
780.002	0.88025	0.88316	0.87574	0.85092	0.80482	0.64526
780.002	0.88606	0.88251	0.87768	0.84802	0.80515	0.64526
780.002	0.88348	0.88445	0.87703	0.8535	0.80611	0.64494
780.002	0.88477	0.88316	0.87671	0.85608	0.80386	0.64849
780.002	0.88154	0.88219	0.87961	0.85382	0.80386	0.64365
780.002	0.88573	0.87993	0.87832	0.8535	0.80289	0.64494
780.002	0.8809	0.87897	0.87735	0.85092	0.79967	0.63978
780.002	0.8838	0.8809	0.878	0.85414	0.8045	0.64526
780.002	0.88348	0.88412	0.87413	0.85092	0.8045	0.63978
780.002	0.8809	0.88187	0.87477	0.85382	0.80386	0.64139
780.002	0.87768	0.88316	0.88025	0.85318	0.80386	0.63753
780.002	0.8838	0.88316	0.87381	0.84995	0.80257	0.64365
780.002	0.88187	0.8867	0.8751	0.85285	0.80386	0.64333
780.002	0.88541	0.88445	0.87413	0.85511	0.80386	0.63914
780.002	0.88412	0.87897	0.87768	0.85672	0.80773	0.63785
780.002	0.88122	0.88477	0.87832	0.85801	0.80257	0.63946
780.002	0.88251	0.8867	0.87413	0.85511	0.79967	0.64172
780.002	0.88219	0.87993	0.87252	0.85672	0.80611	0.64591
780.002	0.88219	0.88348	0.87542	0.85737	0.80386	0.63946
780.002	0.88122	0.88122	0.88122	0.85833	0.80096	0.64268
780.002	0.88348	0.88348	0.87445	0.85543	0.80386	0.64526
780.002	0.8838	0.88122	0.87961	0.8506	0.80257	0.63849
780.002	0.88445	0.87897	0.87606	0.84995	0.80128	0.63946
780.002	0.88445	0.88573	0.87284	0.85737	0.80192	0.63624
780.002	0.88058	0.88122	0.87768	0.85382	0.80289	0.63817
780.002	0.88058	0.88316	0.87574	0.85318	0.80321	0.6401
780.002	0.87961	0.88251	0.87864	0.85285	0.80257	0.63817
780.002	0.87961	0.88283	0.87477	0.8564	0.80128	0.63946
780.002	0.88154	0.88702	0.87413	0.85479	0.79934	0.64139
780.002	0.88767	0.87897	0.87703	0.84834	0.80257	0.63817
780.002	0.8838	0.88219	0.87574	0.85285	0.79902	0.63914
780.002	0.88219	0.88058	0.88058	0.85253	0.80289	0.6401
780.002	0.88219	0.87864	0.87832	0.85028	0.8045	0.63495
780.002	0.88154	0.87961	0.87897	0.85833	0.80063	0.63817
780.002	0.88187	0.87993	0.8751	0.84899	0.80354	0.63591
780.002	0.88283	0.88316	0.87703	0.84738	0.79838	0.63914
780.002	0.89025	0.88412	0.87639	0.85705	0.8074	0.63753
780.002	0.8838	0.88348	0.87606	0.85543	0.80063	0.63301
780.002	0.88251	0.88477	0.87639	0.85543	0.80547	0.63237
780.002	0.88573	0.88606	0.8722	0.85092	0.80225	0.63495
780.002	0.88445	0.88187	0.87735	0.85382	0.80289	0.63495
780.002	0.88154	0.88219	0.87542	0.8564	0.8016	0.63495
780.002	0.88316	0.88573	0.87639	0.85157	0.79644	0.63978
780.002	0.88025	0.88316	0.87284	0.85318	0.80321	0.63591
780.002	0.88154	0.88702	0.87993	0.8506	0.80321	0.63301
780.002	0.88477	0.88219	0.8751	0.85801	0.7987	0.63205
780.002	0.88219	0.88799	0.87897	0.8535	0.79902	0.6372
780.002	0.88187	0.88154	0.87864	0.85576	0.80289	0.63656
780.002	0.88058	0.88509	0.87703	0.85221	0.80225	0.63334
780.002	0.88187	0.88477	0.87381	0.84963	0.80611	0.63334
780.002	0.88445	0.88445	0.8722	0.84866	0.80031	0.63591
780.002	0.88573	0.878	0.87349	0.85092	0.79644	0.62979
780.002	0.88154	0.88187	0.87381	0.85672	0.80225	0.63688
780.002	0.8838	0.88573	0.87768	0.85382	0.80225	0.62882
780.002	0.88316	0.88606	0.87316	0.85124	0.79934	0.62979
780.002	0.88445	0.8867	0.87187	0.84931	0.80225	0.63011
780.002	0.8838	0.88219	0.8751	0.85769	0.79934	0.63172
780.002	0.88316	0.87832	0.87735	0.85543	0.80225	0.63172
780.002	0.88702	0.88541	0.87832	0.85253	0.80031	0.6343
780.002	0.88251	0.88316	0.87574	0.85028	0.80063	0.63108
780.002	0.88348	0.88541	0.87703	0.85318	0.7987	0.62947
780.002	0.88122	0.88058	0.87381	0.85318	0.80386	0.63011
780.002	0.8838	0.88219	0.87768	0.84995	0.79999	0.62786
780.002	0.88283	0.88348	0.87252	0.8564	0.80031	0.63172
780.002	0.88187	0.88541	0.87961	0.85414	0.79612	0.62882
780.002	0.88154	0.88251	0.87703	0.85157	0.7958	0.62657
780.002	0.87929	0.88283	0.86929	0.85318	0.79419	0.63205
780.002	0.88509	0.88316	0.87155	0.85189	0.79967	0.63205
780.002	0.88412	0.88219	0.8751	0.85189	0.79806	0.62689
780.002	0.88219	0.87864	0.87155	0.85543	0.79612	0.62882
780.002	0.88509	0.8809	0.86994	0.85221	0.79838	0.63043
780.002	0.87929	0.88251	0.87445	0.84899	0.8045	0.62399
780.002	0.88187	0.88122	0.87381	0.85092	0.8045	0.62753
780.002	0.88541	0.87864	0.87284	0.85318	0.8016	0.62657
780.002	0.87929	0.87864	0.87252	0.8535	0.80225	0.62721
780.002	0.88058	0.87606	0.87445	0.85124	0.79902	0.62721
780.002	0.88412	0.88187	0.87445	0.85221	0.79838	0.62882
780.002	0.88316	0.88445	0.87477	0.85221	0.7929	0.63301
780.002	0.8838	0.88025	0.8751	0.85479	0.79483	0.63011
780.002	0.8809	0.8809	0.87671	0.85318	0.80225	0.6314
780.002	0.88187	0.88767	0.87477	0.85737	0.80192	0.62592
780.002	0.88251	0.88154	0.87477	0.85447	0.79773	0.63205
780.002	0.88348	0.87993	0.87864	0.8506	0.79677	0.62947
780.002	0.88025	0.87929	0.87445	0.85737	0.79934	0.62431
780.002	0.88283	0.88187	0.87349	0.85221	0.79773	0.62721
780.002	0.88348	0.88251	0.8722	0.85672	0.79515	0.6256
780.002	0.88412	0.88219	0.87155	0.85157	0.79644	0.62366
780.002	0.88477	0.88573	0.87703	0.85447	0.80225	0.62463
780.002	0.88251	0.878	0.87606	0.85479	0.7987	0.62141
780.002	0.88477	0.87929	0.87316	0.85543	0.79806	0.62334
780.002	0.88122	0.88251	0.87477	0.85253	0.79612	0.62592
780.002	0.88477	0.87929	0.87413	0.84963	0.80257	0.61818
780.002	0.88058	0.88251	0.87897	0.85221	0.7987	0.63011
780.002	0.8809	0.8809	0.87155	0.8506	0.79644	0.62109
780.002	0.88412	0.88154	0.87606	0.85382	0.79999	0.62173
780.002	0.88251	0.88445	0.87284	0.85285	0.79934	0.62495
780.002	0.88348	0.87832	0.87252	0.85253	0.79741	0.62302
780.002	0.87897	0.88025	0.878	0.85414	0.7958	0.62366
780.002	0.88445	0.88348	0.87703	0.85092	0.79677	0.62624
780.002	0.87897	0.8809	0.87349	0.84286	0.79999	0.62592
780.002	0.88412	0.88509	0.87606	0.85157	0.79838	0.62786
780.002	0.87929	0.8809	0.87477	0.84866	0.79677	0.62657
780.002	0.88348	0.88509	0.87413	0.85189	0.79677	0.61915
780.002	0.88573	0.88702	0.87671	0.85124	0.79902	0.62205
780.002	0.87993	0.88122	0.87155	0.85092	0.79999	0.62399
780.002	0.88122	0.8838	0.87477	0.85608	0.79838	0.61947
780.002	0.88251	0.8809	0.87574	0.85157	0.79548	0.6169
780.002	0.88541	0.878	0.878	0.84641	0.79677	0.62592
780.002	0.88187	0.87961	0.86897	0.8506	0.80063	0.61722
780.002	0.87864	0.88509	0.87477	0.84963	0.79806	0.61625
780.002	0.88348	0.87703	0.87832	0.84705	0.79644	0.61593
780.002	0.88187	0.88058	0.87864	0.85124	0.79387	0.61915
780.002	0.87897	0.88412	0.87413	0.84963	0.79354	0.62495
780.002	0.88477	0.88058	0.87316	0.85414	0.80128	0.62044
780.002	0.88767	0.88348	0.87058	0.85221	0.79773	0.61786
780.002	0.88251	0.88509	0.87445	0.85028	0.79548	0.61496
780.002	0.88509	0.8838	0.87606	0.84802	0.7929	0.62173
780.002	0.88509	0.88251	0.87413	0.85028	0.80192	0.61786
780.002	0.88251	0.88154	0.86897	0.8535	0.79419	0.61174
780.002	0.88122	0.88122	0.87897	0.85382	0.79806	0.61335
780.002	0.88283	0.8838	0.87477	0.85157	0.79515	0.61593
780.002	0.8867	0.88638	0.87252	0.85285	0.79644	0.62109
780.002	0.88283	0.88058	0.87445	0.8535	0.79709	0.61625
780.002	0.8838	0.88348	0.87155	0.84834	0.79419	0.61464
780.002	0.88509	0.88251	0.87606	0.85092	0.7929	0.61786
780.002	0.8809	0.87832	0.87606	0.85028	0.7929	0.61464
780.002	0.88219	0.87703	0.87639	0.85157	0.79096	0.61464
780.002	0.8838	0.8838	0.87542	0.85447	0.79322	0.61851
780.002	0.88154	0.88283	0.87381	0.84802	0.79612	0.62076
780.002	0.88058	0.88348	0.87993	0.85221	0.7958	0.61335
780.002	0.88477	0.88187	0.87252	0.84899	0.79387	0.61883
780.002	0.88251	0.8809	0.87316	0.85447	0.79644	0.61722
780.002	0.878	0.88025	0.87316	0.84609	0.79483	0.61625
780.002	0.88477	0.88058	0.87445	0.85189	0.79096	0.61367
780.002	0.88025	0.88251	0.87058	0.85221	0.7958	0.61174
780.002	0.88541	0.87832	0.87574	0.85285	0.79612	0.61335
780.002	0.8838	0.8809	0.8751	0.85028	0.79193	0.61109
780.002	0.87961	0.88154	0.87381	0.8506	0.79548	0.61496
780.002	0.88573	0.87993	0.87445	0.84995	0.79612	0.61432
780.002	0.88348	0.88251	0.87381	0.84383	0.79419	0.61303
780.002	0.88251	0.87993	0.87445	0.84609	0.79483	0.61335
780.002	0.88058	0.88348	0.87349	0.84995	0.7958	0.61593
780.002	0.87897	0.88187	0.87445	0.85092	0.79225	0.61561
780.002	0.88025	0.88412	0.87832	0.8506	0.79096	0.61432
780.002	0.88251	0.88025	0.87413	0.84673	0.79709	0.61528
780.002	0.88219	0.87961	0.87381	0.85124	0.7958	0.61109
780.002	0.88509	0.87864	0.87542	0.85285	0.79548	0.60916
780.002	0.88573	0.88219	0.87639	0.84899	0.79419	0.61142
780.002	0.88187	0.88187	0.87413	0.85285	0.79258	0.60819
780.002	0.88412	0.8809	0.87639	0.8506	0.79806	0.61561
780.002	0.88025	0.878	0.87445	0.84899	0.7929	0.61561
780.002	0.88573	0.88058	0.87413	0.84834	0.79741	0.61142
780.002	0.8838	0.88541	0.8751	0.84705	0.79483	0.60948
780.002	0.8809	0.88154	0.87155	0.85576	0.79741	0.61077
780.002	0.88509	0.87961	0.87349	0.85285	0.79419	0.60884
780.002	0.88316	0.88412	0.8751	0.84995	0.79483	0.6098
780.002	0.88348	0.87735	0.87445	0.8477	0.79161	0.60916
780.002	0.88154	0.8838	0.87606	0.85092	0.7987	0.60884
780.002	0.87735	0.87703	0.87413	0.84609	0.79193	0.60722
780.002	0.88251	0.88283	0.87542	0.84963	0.7958	0.60787
780.002	0.8838	0.88316	0.87606	0.8506	0.7987	0.60851
780.002	0.88122	0.87671	0.87703	0.85092	0.79322	0.60497
780.002	0.87768	0.88348	0.8722	0.85157	0.79322	0.60851
780.002	0.88154	0.88154	0.86962	0.85479	0.79967	0.60432
780.002	0.88283	0.88445	0.87574	0.85124	0.79354	0.60303
780.002	0.88251	0.87929	0.87445	0.85221	0.79548	0.60851
780.002	0.87929	0.88477	0.87445	0.8477	0.79354	0.60851
780.002	0.88122	0.87929	0.87187	0.84963	0.79483	0.60884
780.002	0.88316	0.87606	0.87445	0.85092	0.79	0.60465
780.002	0.8809	0.88122	0.87477	0.84673	0.7929	0.60819
780.002	0.8838	0.88219	0.87574	0.84834	0.79419	0.60916
780.002	0.88316	0.87993	0.8751	0.8506	0.79354	0.60658
780.002	0.88219	0.87993	0.87284	0.84963	0.79193	0.60916
780.002	0.88316	0.88025	0.87252	0.84609	0.78967	0.60432
780.002	0.88316	0.88058	0.87574	0.84899	0.7929	0.60207
780.002	0.8838	0.88058	0.8751	0.84995	0.79096	0.60884
780.002	0.88864	0.88025	0.87768	0.84834	0.78967	0.60078
780.002	0.88219	0.88025	0.8722	0.84802	0.78839	0.60046
780.002	0.8838	0.88025	0.87542	0.84673	0.79419	0.60658
780.002	0.8809	0.88187	0.87316	0.84802	0.7987	0.60465
780.002	0.88058	0.87929	0.87574	0.84931	0.79322	0.59852
780.002	0.8809	0.88058	0.87445	0.84641	0.79193	0.60046
780.002	0.87735	0.878	0.87542	0.84899	0.79032	0.60207
780.002	0.8838	0.8809	0.87349	0.84802	0.79225	0.60465
780.002	0.88445	0.88316	0.87284	0.85092	0.79096	0.60207
780.002	0.88251	0.88541	0.87123	0.84802	0.79032	0.60207
780.002	0.8809	0.88058	0.87316	0.85221	0.78871	0.604
780.002	0.8809	0.8809	0.87703	0.84641	0.79	0.60078
780.002	0.87929	0.87897	0.87349	0.85189	0.79193	0.59949
780.002	0.88251	0.878	0.86672	0.84931	0.79161	0.6011
780.002	0.88445	0.88122	0.8722	0.85092	0.79064	0.59949
780.002	0.88316	0.8809	0.87349	0.84963	0.79129	0.60013
780.002	0.8838	0.88219	0.86962	0.84963	0.79354	0.59723
780.002	0.88219	0.88348	0.87864	0.84802	0.79258	0.59691
780.002	0.88251	0.8751	0.86962	0.84609	0.79193	0.59594
780.002	0.88541	0.88219	0.87542	0.85028	0.79483	0.5953
780.002	0.8867	0.87703	0.8722	0.84995	0.78613	0.6011
780.002	0.88283	0.87897	0.87703	0.84866	0.79193	0.60174
780.002	0.88219	0.88251	0.87187	0.85124	0.79	0.59755
780.002	0.88058	0.87993	0.87284	0.85124	0.78774	0.59981
780.002	0.878	0.87993	0.8751	0.84834	0.78935	0.59852
780.002	0.88477	0.87929	0.87639	0.85124	0.78839	0.59433
780.002	0.88025	0.88412	0.87574	0.8419	0.7871	0.59788
780.002	0.87735	0.87961	0.87187	0.85157	0.78806	0.59562
780.002	0.88283	0.88187	0.87768	0.8477	0.79354	0.5924
780.002	0.88283	0.87929	0.88219	0.85028	0.78742	0.59498
780.002	0.878	0.8838	0.87445	0.84738	0.79354	0.59336
780.002	0.88219	0.8838	0.87123	0.84963	0.7929	0.59755
780.002	0.88187	0.88412	0.87542	0.85318	0.78774	0.59433
780.002	0.88638	0.88348	0.87349	0.84738	0.78419	0.59594
780.002	0.88187	0.88541	0.87381	0.84738	0.7929	0.59498
780.002	0.88058	0.88219	0.87574	0.84866	0.78871	0.59723
780.002	0.88509	0.878	0.87606	0.84609	0.78806	0.59465
780.002	0.88283	0.87961	0.87091	0.84963	0.78903	0.60142
780.002	0.8838	0.88154	0.87639	0.84641	0.78677	0.59498
780.002	0.88412	0.87768	0.87542	0.84995	0.7871	0.5953
780.002	0.88219	0.88412	0.87155	0.84931	0.7871	0.59626
780.002	0.87993	0.88187	0.87574	0.84899	0.79419	0.59498
780.002	0.88058	0.88187	0.87445	0.85028	0.78871	0.59949
780.002	0.87864	0.87897	0.87639	0.8448	0.78323	0.59207
780.002	0.88283	0.87961	0.87381	0.84512	0.78645	0.59594
780.002	0.8809	0.88219	0.87671	0.85124	0.78774	0.59594
780.002	0.88122	0.87961	0.87413	0.85253	0.78935	0.59884
780.002	0.88316	0.88316	0.87155	0.84318	0.78774	0.59498
780.002	0.88025	0.88509	0.87574	0.84512	0.78839	0.59562
780.002	0.88477	0.878	0.87316	0.8448	0.78839	0.59175
780.002	0.88154	0.87832	0.87349	0.84899	0.78677	0.59143
780.002	0.8838	0.878	0.87316	0.84544	0.78677	0.59143
780.002	0.88445	0.87897	0.87671	0.84641	0.78871	0.58982
780.002	0.88219	0.8809	0.87703	0.84802	0.79161	0.59369
780.002	0.87929	0.88122	0.87316	0.85253	0.79258	0.59401
780.002	0.88058	0.87671	0.86768	0.8477	0.78839	0.59498
780.002	0.88154	0.8809	0.878	0.84512	0.78903	0.5924
780.002	0.88348	0.88251	0.87349	0.84995	0.78839	0.58627
780.002	0.88477	0.88187	0.87703	0.8535	0.78548	0.59401
780.002	0.88283	0.87961	0.87284	0.85092	0.79032	0.58724
780.002	0.88058	0.88187	0.87477	0.85124	0.78355	0.5895
780.002	0.88154	0.88058	0.87445	0.84963	0.78677	0.59143
780.002	0.87639	0.8809	0.87574	0.84802	0.78419	0.59207
780.002	0.87929	0.87993	0.878	0.84447	0.78935	0.59046
780.002	0.88348	0.8809	0.878	0.84544	0.79	0.59046
780.002	0.8809	0.8809	0.87671	0.84447	0.78935	0.5895
780.002	0.88219	0.87993	0.86833	0.84963	0.78935	0.58724
780.002	0.88283	0.87735	0.87316	0.84995	0.78645	0.58917
780.002	0.87929	0.88058	0.86962	0.84802	0.79451	0.58821
780.002	0.88219	0.88348	0.87026	0.84866	0.78419	0.58595
780.002	0.88154	0.87897	0.87735	0.84576	0.78194	0.58531
780.002	0.88058	0.88219	0.87123	0.84995	0.78645	0.58659
780.002	0.88058	0.88187	0.87155	0.84254	0.78742	0.58498
780.002	0.87961	0.88122	0.87445	0.84866	0.78516	0.58692
780.002	0.88316	0.88477	0.87542	0.84834	0.78097	0.58788
780.002	0.88767	0.87574	0.87284	0.84802	0.78516	0.58563
780.002	0.88025	0.8838	0.87316	0.84512	0.77936	0.58305
780.002	0.88122	0.88445	0.87026	0.84995	0.78677	0.58531
780.002	0.88154	0.878	0.87091	0.84447	0.78871	0.58531
780.002	0.88025	0.87768	0.87284	0.84738	0.78291	0.58337
780.002	0.88348	0.88348	0.86994	0.84415	0.78291	0.58788
780.002	0.88445	0.87897	0.87445	0.84738	0.78419	0.5824
780.002	0.88251	0.88122	0.8751	0.84705	0.78677	0.58273
780.002	0.88348	0.88445	0.87413	0.84834	0.78677	0.58337
780.002	0.88025	0.88251	0.86962	0.84738	0.78581	0.58434
780.002	0.88412	0.88702	0.87316	0.84995	0.78291	0.57725
780.002	0.87961	0.88219	0.87284	0.84576	0.78935	0.58595
780.002	0.8838	0.88058	0.87316	0.84705	0.78484	0.57918
780.002	0.88573	0.88058	0.87316	0.84673	0.78774	0.58111
780.002	0.88606	0.88058	0.87284	0.84995	0.78	0.5766
780.002	0.88412	0.88606	0.87349	0.84963	0.78516	0.58015
780.002	0.88316	0.88025	0.87671	0.8506	0.78645	0.58369
780.002	0.88154	0.878	0.87284	0.8477	0.78419	0.58144
780.002	0.88412	0.88154	0.87187	0.84834	0.78355	0.5824
780.002	0.88251	0.8838	0.87349	0.84866	0.78097	0.57306
780.002	0.88348	0.88187	0.8722	0.8477	0.78581	0.58434
780.002	0.88509	0.88058	0.87381	0.84641	0.78323	0.57854
780.002	0.87961	0.87864	0.86897	0.84641	0.78258	0.5766
780.002	0.88283	0.88122	0.87187	0.84738	0.78645	0.5766
780.002	0.88251	0.88122	0.878	0.8477	0.78129	0.57854
780.002	0.88154	0.88187	0.87091	0.84383	0.78419	0.58079
780.002	0.88187	0.88348	0.87316	0.84705	0.78355	0.57435
780.002	0.88412	0.88477	0.87929	0.8448	0.78065	0.57467
780.002	0.88058	0.88058	0.87349	0.84447	0.78613	0.57435
780.002	0.88219	0.88251	0.87671	0.8477	0.78742	0.58176
780.002	0.8838	0.88283	0.86994	0.84286	0.78258	0.57144
780.002	0.88283	0.88025	0.87284	0.84512	0.78387	0.57112
780.002	0.88509	0.87703	0.87542	0.8448	0.78677	0.57531
780.002	0.88316	0.88058	0.86962	0.84544	0.78323	0.57628
780.002	0.88573	0.88283	0.87477	0.8506	0.78677	0.57821
780.002	0.88251	0.87929	0.86962	0.85124	0.78194	0.57918
780.002	0.88477	0.88058	0.87123	0.84544	0.78742	0.57886
780.002	0.88058	0.87735	0.86801	0.84802	0.78387	0.57531
780.002	0.87961	0.88219	0.87542	0.84963	0.77904	0.57983
780.002	0.88058	0.88154	0.87187	0.84544	0.78226	0.57241
780.002	0.88445	0.87703	0.8722	0.84318	0.78935	0.57789
780.002	0.88251	0.88122	0.87413	0.84802	0.78065	0.56854
780.002	0.88412	0.88316	0.87155	0.84351	0.77936	0.5766
780.002	0.8838	0.87832	0.87671	0.84834	0.78291	0.57241
780.002	0.8809	0.88412	0.86801	0.8448	0.78194	0.57596
780.002	0.88251	0.88316	0.87316	0.8477	0.78033	0.56822
780.002	0.88573	0.88058	0.87445	0.84609	0.77904	0.5766
780.002	0.87864	0.87993	0.87155	0.84512	0.77871	0.57015
780.002	0.88283	0.88154	0.86865	0.84673	0.77968	0.5708
780.002	0.88251	0.87832	0.87091	0.84899	0.77904	0.57177
780.002	0.88316	0.87445	0.87381	0.84415	0.78291	0.57048
780.002	0.88058	0.88316	0.86801	0.84447	0.78	0.57048
780.002	0.87897	0.88251	0.87542	0.84738	0.77871	0.56887
780.002	0.87993	0.87897	0.87606	0.84576	0.77904	0.56758
780.002	0.88831	0.88025	0.87703	0.8448	0.78162	0.57015
780.002	0.88251	0.87864	0.86607	0.84705	0.77807	0.56983
780.002	0.88412	0.88122	0.87123	0.84318	0.78	0.56661
780.002	0.88445	0.88187	0.87574	0.85221	0.78581	0.57725
780.002	0.88251	0.87961	0.87606	0.84738	0.78291	0.57435
780.002	0.8809	0.88219	0.87671	0.84834	0.78484	0.56887
780.002	0.88187	0.87832	0.87606	0.84512	0.78162	0.56854
780.002	0.88477	0.87897	0.87445	0.84512	0.77968	0.57209
780.002	0.88122	0.88412	0.87316	0.84705	0.78291	0.565
780.002	0.88316	0.87897	0.87671	0.84609	0.77646	0.5708
780.002	0.88316	0.88187	0.87316	0.84351	0.78	0.56435
780.002	0.88316	0.87768	0.87477	0.84866	0.78097	0.57209
780.002	0.8838	0.87703	0.86833	0.8448	0.78291	0.56564
780.002	0.88702	0.8809	0.87058	0.84383	0.77871	0.56564
780.002	0.88187	0.87897	0.86929	0.84318	0.78097	0.5621
780.002	0.87864	0.87961	0.87187	0.84415	0.77807	0.56693
780.002	0.88735	0.8809	0.87477	0.84254	0.77968	0.56854
780.002	0.8809	0.88573	0.87284	0.84512	0.78194	0.56177
780.002	0.88251	0.87993	0.87252	0.84512	0.77743	0.56177
780.002	0.87993	0.88412	0.87155	0.84705	0.77839	0.56887
780.002	0.88348	0.88122	0.87316	0.8448	0.78162	0.56306
780.002	0.88348	0.87703	0.87284	0.85124	0.78	0.56532
780.002	0.88154	0.87929	0.87703	0.84834	0.77904	0.56274
780.002	0.88928	0.88251	0.87413	0.84318	0.77871	0.56758
780.002	0.88606	0.88283	0.87606	0.84834	0.78194	0.57015
780.002	0.88122	0.88058	0.87445	0.8419	0.77936	0.57144
780.002	0.88316	0.88283	0.87735	0.84866	0.78419	0.56306
780.002	0.88025	0.88122	0.87284	0.84447	0.77871	0.56758
780.002	0.88187	0.878	0.86865	0.8419	0.77936	0.56242
780.002	0.88573	0.88122	0.87316	0.84512	0.77936	0.55791
780.002	0.88219	0.87864	0.86897	0.84544	0.77807	0.55758
780.002	0.88573	0.88122	0.87316	0.84318	0.77775	0.56113
780.002	0.88122	0.87897	0.8751	0.84415	0.78194	0.56145
780.002	0.8838	0.88219	0.87284	0.84512	0.77743	0.55371
780.002	0.8809	0.88412	0.87123	0.84157	0.77646	0.56081
780.002	0.88445	0.88219	0.87284	0.84351	0.78033	0.55984
780.002	0.88283	0.88251	0.87155	0.84512	0.77743	0.55791
780.002	0.88445	0.87961	0.87252	0.84286	0.77614	0.56081
780.002	0.87961	0.88122	0.86704	0.84576	0.77646	0.55791
780.002	0.88638	0.87961	0.86994	0.84834	0.77904	0.55533
780.002	0.88058	0.87864	0.86929	0.84512	0.77743	0.55694
780.002	0.88187	0.88122	0.86897	0.84609	0.78226	0.55629
780.002	0.88831	0.87864	0.87316	0.84447	0.77936	0.54823
780.002	0.87961	0.88025	0.87284	0.84383	0.77743	0.55307
780.002	0.8809	0.878	0.87316	0.84093	0.77581	0.55243
780.002	0.8809	0.87961	0.86801	0.84254	0.77517	0.55404
780.002	0.88219	0.87768	0.8722	0.84609	0.78	0.55919
780.002	0.87897	0.88445	0.87091	0.83964	0.77452	0.55436
780.002	0.88025	0.88187	0.87123	0.84447	0.77549	0.55565
780.002	0.88058	0.88283	0.87671	0.83867	0.77646	0.55017
780.002	0.88025	0.88025	0.87123	0.84866	0.77968	0.55823
780.002	0.88412	0.87993	0.87349	0.84995	0.77356	0.55919
780.002	0.88509	0.87606	0.87091	0.8419	0.77452	0.55017
780.002	0.8809	0.88187	0.87252	0.84415	0.77807	0.55436
780.002	0.8838	0.88025	0.8722	0.8448	0.77291	0.55436
780.002	0.88154	0.87993	0.87768	0.84609	0.77614	0.5521
780.002	0.88316	0.87961	0.86994	0.84061	0.7713	0.55275
780.002	0.88187	0.88251	0.87155	0.84576	0.77323	0.555
780.002	0.87929	0.88058	0.86962	0.84544	0.77259	0.55049
780.002	0.8809	0.88219	0.86897	0.84318	0.77871	0.5521
780.002	0.88154	0.87768	0.8722	0.84447	0.77646	0.55565
780.002	0.88477	0.88025	0.87768	0.84447	0.77968	0.5492
780.002	0.88348	0.87735	0.87123	0.84415	0.77904	0.55404
780.002	0.88122	0.87993	0.87155	0.8448	0.77549	0.55114
780.002	0.88283	0.87897	0.87155	0.84093	0.77807	0.5492
780.002	0.88831	0.87897	0.87445	0.84125	0.77517	0.55049
780.002	0.88154	0.8838	0.87477	0.84415	0.77775	0.54952
780.002	0.88348	0.87703	0.86994	0.84222	0.77646	0.5492
780.002	0.88445	0.88316	0.87284	0.84028	0.77678	0.54856
780.002	0.88058	0.87542	0.8722	0.84576	0.77323	0.5521
780.002	0.88187	0.88122	0.87316	0.84383	0.77356	0.54598
780.002	0.8809	0.88477	0.87058	0.84318	0.77452	0.54469
780.002	0.88638	0.88316	0.86962	0.84254	0.77356	0.54888
780.002	0.88541	0.88283	0.86962	0.84447	0.77195	0.54856
780.002	0.88122	0.87703	0.87252	0.84383	0.77743	0.54985
780.002	0.88573	0.88154	0.87026	0.83803	0.77581	0.54501
780.002	0.88477	0.88219	0.87155	0.84254	0.77871	0.54501
780.002	0.88477	0.87929	0.87413	0.8419	0.76969	0.54598
780.002	0.88445	0.878	0.87026	0.84512	0.77356	0.54985
780.002	0.87961	0.87703	0.87026	0.84157	0.77743	0.55081
780.002	0.88219	0.88154	0.86704	0.83867	0.77098	0.54276
780.002	0.88251	0.87993	0.87381	0.84351	0.7713	0.54469
780.002	0.87897	0.87832	0.87123	0.84061	0.77388	0.54888
780.002	0.8809	0.87574	0.86962	0.84576	0.7742	0.54243
780.002	0.8809	0.8838	0.86994	0.84383	0.78065	0.54437
780.002	0.88445	0.88283	0.87381	0.84061	0.77485	0.53695
780.002	0.87897	0.88251	0.87123	0.8419	0.77291	0.53953
780.002	0.8838	0.87639	0.87123	0.84125	0.77646	0.54276
780.002	0.88799	0.87864	0.87349	0.8419	0.7742	0.5434
780.002	0.88251	0.87993	0.86801	0.83964	0.77291	0.54533
780.002	0.88477	0.88541	0.87123	0.83803	0.77452	0.53663
780.002	0.88283	0.87929	0.86736	0.84318	0.77646	0.54276
780.002	0.88154	0.88509	0.87155	0.84093	0.77259	0.53792
780.002	0.88541	0.88251	0.87091	0.84254	0.77452	0.53985
780.002	0.8809	0.8809	0.87091	0.83932	0.77388	0.53631
780.002	0.88154	0.87832	0.86929	0.83867	0.77227	0.54179
780.002	0.88058	0.87768	0.87381	0.84157	0.77517	0.53502
780.002	0.87897	0.87897	0.86994	0.84512	0.7684	0.53663
780.002	0.88187	0.88025	0.86865	0.84125	0.77388	0.54308
780.002	0.88316	0.87735	0.87349	0.84222	0.77033	0.53856
780.002	0.8809	0.87864	0.87252	0.84351	0.77356	0.5405
780.002	0.88122	0.8838	0.87123	0.84318	0.7742	0.54018
780.002	0.88509	0.87703	0.86865	0.83932	0.7684	0.53663
780.002	0.87961	0.88348	0.87091	0.83738	0.77517	0.54179
780.002	0.87864	0.8809	0.8722	0.8448	0.77033	0.53889
780.002	0.87864	0.87703	0.86833	0.83932	0.77323	0.54114
780.002	0.87961	0.87703	0.8722	0.84061	0.77485	0.53695
780.002	0.88058	0.87477	0.87187	0.84125	0.7684	0.53502
780.002	0.87671	0.87897	0.87606	0.84254	0.76808	0.54404
780.002	0.87897	0.8838	0.87091	0.84254	0.76518	0.5347
780.002	0.87961	0.87671	0.87187	0.83867	0.76904	0.53792
780.002	0.88154	0.87897	0.87155	0.84318	0.7713	0.53566
780.002	0.88316	0.87864	0.86897	0.84093	0.77227	0.5376
780.002	0.88058	0.87929	0.87252	0.84447	0.77259	0.53437
780.002	0.88283	0.87639	0.86865	0.8419	0.76808	0.52954
780.002	0.8809	0.88219	0.87091	0.83996	0.77323	0.52986
780.002	0.88316	0.88154	0.86865	0.83996	0.77485	0.53147
780.002	0.87703	0.87606	0.87284	0.84093	0.76808	0.53824
780.002	0.88251	0.87929	0.87316	0.84286	0.77001	0.53502
780.002	0.88154	0.87639	0.8722	0.84286	0.76614	0.53341
780.002	0.88348	0.878	0.86801	0.84576	0.77291	0.52825
780.002	0.88025	0.88058	0.86736	0.84093	0.76743	0.52954
780.002	0.88187	0.88348	0.86672	0.83899	0.7684	0.5318
780.002	0.87864	0.88058	0.87155	0.83609	0.76937	0.53308
780.002	0.87961	0.87639	0.86801	0.84093	0.77227	0.53115
780.002	0.88154	0.87897	0.86736	0.84222	0.76872	0.53083
780.002	0.88219	0.88219	0.87381	0.84351	0.76937	0.53695
780.002	0.8809	0.87381	0.87252	0.83642	0.76647	0.52825
780.002	0.88187	0.88283	0.86639	0.84125	0.77066	0.52922
780.002	0.88283	0.878	0.86736	0.84061	0.76711	0.53405
780.002	0.88058	0.88058	0.86929	0.8419	0.76485	0.52632
780.002	0.88348	0.87606	0.86865	0.83996	0.76808	0.52599
780.002	0.88187	0.878	0.86994	0.83996	0.76808	0.52857
780.002	0.88316	0.87349	0.86962	0.84318	0.76324	0.52954
780.002	0.8838	0.8751	0.86929	0.8419	0.77195	0.52406
780.002	0.87929	0.88154	0.86704	0.83706	0.77388	0.53244
780.002	0.8809	0.88058	0.87349	0.84222	0.76647	0.52793
780.002	0.87897	0.87832	0.86962	0.84415	0.76743	0.52664
780.002	0.88283	0.87316	0.86865	0.83932	0.76582	0.52567
780.002	0.87897	0.87929	0.87155	0.83899	0.76614	0.52148
780.002	0.88025	0.87639	0.86865	0.84254	0.7684	0.52599
780.002	0.88702	0.87897	0.87123	0.84093	0.76421	0.53115
780.002	0.88058	0.87993	0.87155	0.83996	0.76775	0.52599
780.002	0.88154	0.88219	0.87123	0.8419	0.76775	0.52309
780.002	0.88316	0.87671	0.86543	0.83964	0.76904	0.52567
780.002	0.88219	0.87768	0.86672	0.83835	0.76937	0.52696
780.002	0.87897	0.87832	0.87155	0.83996	0.76937	0.52922
780.002	0.88251	0.878	0.8651	0.83996	0.76937	0.52309
780.002	0.87897	0.8809	0.86994	0.84061	0.76614	0.52857
780.002	0.87735	0.88219	0.8722	0.84383	0.76743	0.52116
780.002	0.87897	0.87284	0.86801	0.83899	0.76904	0.52503
780.002	0.88025	0.87961	0.86285	0.8419	0.76647	0.52277
780.002	0.87993	0.87703	0.86994	0.83867	0.76743	0.52051
780.002	0.87735	0.87993	0.87123	0.84415	0.7713	0.52341
780.002	0.88219	0.88025	0.86929	0.84157	0.76647	0.52277
780.002	0.88283	0.87897	0.86801	0.8377	0.76389	0.51439
780.002	0.87897	0.8751	0.87187	0.84028	0.76808	0.52116
780.002	0.87897	0.878	0.86897	0.83738	0.76614	0.516
780.002	0.88154	0.87574	0.86704	0.84125	0.76937	0.51407
780.002	0.87671	0.87703	0.86897	0.83932	0.76421	0.51407
780.002	0.87832	0.87832	0.86929	0.83803	0.76389	0.52116
780.002	0.88445	0.87639	0.87155	0.83674	0.7655	0.51729
780.002	0.88283	0.87735	0.87413	0.83899	0.76324	0.51439
780.002	0.87864	0.87832	0.86607	0.83964	0.77001	0.51084
780.002	0.88025	0.87252	0.86865	0.83674	0.76775	0.51729
780.002	0.88187	0.87897	0.86897	0.84222	0.76421	0.51761
780.002	0.88251	0.87961	0.8751	0.83738	0.76163	0.51955
780.002	0.88187	0.8751	0.86833	0.83513	0.76743	0.51761
780.002	0.88316	0.87574	0.87316	0.83996	0.75841	0.52406
780.002	0.88025	0.88122	0.86639	0.83803	0.76872	0.51955
780.002	0.88348	0.87445	0.86994	0.83706	0.76292	0.51729
780.002	0.87703	0.88283	0.86575	0.84254	0.76195	0.51793
780.002	0.87864	0.88025	0.86833	0.83964	0.76808	0.51793
780.002	0.88025	0.88251	0.87445	0.83803	0.7626	0.51697
780.002	0.87897	0.87703	0.8751	0.84318	0.76163	0.51793
780.002	0.8809	0.8809	0.87058	0.83674	0.76485	0.51568
780.002	0.87671	0.878	0.87252	0.83932	0.76679	0.51342
780.002	0.88122	0.87832	0.86929	0.84061	0.76775	0.5102
780.002	0.88541	0.87671	0.86994	0.83642	0.76389	0.51664
780.002	0.88122	0.87864	0.86478	0.83932	0.76292	0.5189
780.002	0.88348	0.87897	0.8722	0.83738	0.76131	0.51245
780.002	0.88316	0.87832	0.87284	0.83642	0.76292	0.5102
780.002	0.87897	0.8809	0.87091	0.83803	0.76518	0.51084
780.002	0.88251	0.87929	0.87155	0.84383	0.75905	0.50891
780.002	0.87864	0.87703	0.8722	0.83609	0.7626	0.5073
780.002	0.87735	0.87606	0.86929	0.83867	0.76614	0.50891
780.002	0.88122	0.8751	0.87187	0.83738	0.7626	0.50697
780.002	0.87993	0.87897	0.86897	0.83642	0.76485	0.51278
780.002	0.87929	0.88058	0.86962	0.83932	0.76227	0.5102
780.002	0.88122	0.87832	0.87091	0.83674	0.76131	0.50891
780.002	0.87993	0.87864	0.87155	0.83545	0.76292	0.50794
780.002	0.87606	0.87864	0.87091	0.84028	0.76131	0.50568
780.002	0.87993	0.87703	0.86929	0.83867	0.76453	0.50826
780.002	0.87961	0.88154	0.87058	0.84061	0.76356	0.51149
780.002	0.88573	0.88154	0.86994	0.83835	0.76421	0.51052
780.002	0.88058	0.87703	0.86672	0.83609	0.7684	0.50633
780.002	0.87897	0.87606	0.86543	0.83899	0.76389	0.50343
780.002	0.87864	0.87961	0.87284	0.83674	0.76002	0.50601
780.002	0.8809	0.87703	0.86736	0.8348	0.76485	0.50568
780.002	0.87897	0.87606	0.86607	0.83932	0.76195	0.50859
780.002	0.88219	0.87155	0.86994	0.83899	0.76582	0.51181
780.002	0.88283	0.88058	0.86801	0.83964	0.76582	0.50762
780.002	0.87993	0.87703	0.86801	0.83674	0.76227	0.5044
780.002	0.87993	0.87768	0.87026	0.83642	0.76614	0.50278
780.002	0.88025	0.87864	0.87091	0.8377	0.76453	0.50601
780.002	0.87864	0.87477	0.86639	0.83899	0.76195	0.50633
780.002	0.87832	0.88058	0.86865	0.83738	0.76066	0.49988
780.002	0.87961	0.87768	0.86962	0.83448	0.75905	0.49698
780.002	0.87897	0.87897	0.86575	0.83448	0.76389	0.50053
780.002	0.87639	0.87671	0.87349	0.83738	0.7597	0.50149
780.002	0.88025	0.87897	0.87026	0.83577	0.76195	0.50343
780.002	0.87993	0.88187	0.87381	0.83384	0.75744	0.5044
780.002	0.87864	0.87574	0.86575	0.83642	0.76227	0.4944
780.002	0.88058	0.87961	0.87026	0.83706	0.75873	0.49795
780.002	0.87703	0.8838	0.86543	0.83513	0.75679	0.5002
780.002	0.87929	0.87832	0.86543	0.83674	0.76389	0.50085
780.002	0.87703	0.87832	0.86414	0.83899	0.75905	0.49892
780.002	0.88025	0.87897	0.86801	0.83416	0.76066	0.4973
780.002	0.87445	0.87961	0.87091	0.83964	0.76195	0.50375
780.002	0.87993	0.87542	0.87091	0.83706	0.76421	0.50085
780.002	0.88412	0.87864	0.86929	0.83609	0.76195	0.4973
780.002	0.87768	0.87574	0.86704	0.83996	0.76131	0.50278
780.002	0.87671	0.88058	0.8722	0.8348	0.76002	0.50182
780.002	0.88831	0.878	0.86285	0.83642	0.75841	0.50214
780.002	0.87864	0.88025	0.86639	0.83932	0.76002	0.50601
780.002	0.87703	0.87897	0.86639	0.84222	0.75583	0.49795
780.002	0.8838	0.8809	0.86639	0.84093	0.76099	0.50149
780.002	0.87703	0.88058	0.87123	0.83674	0.75808	0.49763
780.002	0.88219	0.87606	0.87123	0.83642	0.75551	0.49892
780.002	0.878	0.87929	0.86994	0.83545	0.75679	0.50053
780.002	0.88219	0.87961	0.87058	0.84093	0.76002	0.49924
780.002	0.88348	0.878	0.86929	0.84093	0.76163	0.49472
780.002	0.88058	0.87961	0.8651	0.83738	0.75583	0.49666
780.002	0.87993	0.878	0.86414	0.83706	0.7597	0.49892
780.002	0.88154	0.87993	0.86962	0.84093	0.75744	0.49537
780.002	0.88025	0.87864	0.86704	0.83932	0.76066	0.49892
780.002	0.8809	0.878	0.86833	0.83609	0.75841	0.49279
780.002	0.8809	0.88058	0.86929	0.8377	0.75389	0.49666
780.002	0.87961	0.87477	0.86639	0.83738	0.7597	0.49053
780.002	0.88316	0.87929	0.86833	0.83674	0.75776	0.49569
780.002	0.88058	0.87413	0.86672	0.83577	0.75583	0.49859
780.002	0.88122	0.87735	0.86897	0.83642	0.75712	0.49666
780.002	0.87703	0.87187	0.86962	0.83255	0.76131	0.49053
780.002	0.87961	0.88187	0.86962	0.83255	0.75841	0.49472
780.002	0.88283	0.87735	0.86768	0.8319	0.75454	0.48989
780.002	0.88154	0.87671	0.86768	0.83899	0.75679	0.48989
780.002	0.87832	0.87445	0.86929	0.8348	0.75679	0.49472
780.002	0.88316	0.87639	0.87187	0.8377	0.75841	0.49279
780.002	0.8809	0.8751	0.86833	0.83899	0.75389	0.49215
780.002	0.87864	0.88251	0.87058	0.83964	0.75518	0.49376
780.002	0.88445	0.87768	0.86253	0.83609	0.75131	0.49053
780.002	0.87832	0.88058	0.86801	0.84383	0.75647	0.49053
780.002	0.87961	0.87864	0.87026	0.83899	0.75679	0.48892
780.002	0.88638	0.87574	0.86736	0.83706	0.75389	0.48892
780.002	0.87961	0.87606	0.87026	0.83738	0.75518	0.48763
780.002	0.87735	0.87284	0.87058	0.8377	0.7597	0.49118
780.002	0.88058	0.87961	0.86639	0.8348	0.75422	0.48377
780.002	0.88058	0.87864	0.86962	0.83738	0.75679	0.48699
780.002	0.88187	0.87961	0.86897	0.83609	0.75744	0.48925
780.002	0.88477	0.87671	0.87058	0.83803	0.75744	0.48634
780.002	0.88283	0.87832	0.86833	0.83319	0.75518	0.48989
780.002	0.87929	0.87832	0.87058	0.84028	0.75293	0.48634
780.002	0.87961	0.8809	0.86801	0.83222	0.75679	0.49118
780.002	0.88283	0.87606	0.86768	0.83577	0.75841	0.48538
780.002	0.88154	0.88154	0.86446	0.83609	0.75389	0.48731
780.002	0.88251	0.88058	0.86833	0.83577	0.75808	0.49376
780.002	0.878	0.88187	0.86575	0.83609	0.75841	0.48731
780.002	0.87606	0.8751	0.86736	0.83416	0.75808	0.48925
780.002	0.8809	0.87929	0.86962	0.83738	0.7526	0.48763
780.002	0.87832	0.87381	0.86929	0.83835	0.75551	0.48731
780.002	0.8809	0.87381	0.86091	0.8377	0.75325	0.48473
780.002	0.87961	0.87381	0.86962	0.83416	0.75712	0.48731
780.002	0.87639	0.87961	0.87349	0.83738	0.75357	0.4799
780.002	0.87897	0.87606	0.86768	0.83384	0.75357	0.49021
780.002	0.88219	0.87477	0.86639	0.83738	0.75486	0.47861
780.002	0.8809	0.87123	0.87316	0.83738	0.75937	0.48183
780.002	0.88251	0.88025	0.87091	0.8348	0.75003	0.48151
780.002	0.87768	0.87574	0.87123	0.83448	0.75486	0.47861
780.002	0.88187	0.87897	0.86639	0.83416	0.74745	0.48215
780.002	0.87606	0.8751	0.87123	0.83416	0.75357	0.48086
780.002	0.88187	0.87735	0.87091	0.83384	0.75196	0.48215
780.002	0.87735	0.87735	0.86865	0.83738	0.74938	0.47957
780.002	0.87864	0.87929	0.86768	0.83545	0.75099	0.47957
780.002	0.87961	0.87735	0.87058	0.8319	0.75228	0.48151
780.002	0.88219	0.87897	0.8651	0.83384	0.7497	0.4799
780.002	0.87961	0.87703	0.86994	0.83803	0.75357	0.47764
780.002	0.8809	0.87703	0.86897	0.83803	0.7497	0.477
780.002	0.88251	0.87671	0.86575	0.83448	0.75518	0.47796
780.002	0.88251	0.87961	0.8651	0.83642	0.75196	0.48151
780.002	0.87735	0.87897	0.86994	0.83609	0.7526	0.47925
780.002	0.88219	0.87961	0.87026	0.83642	0.7497	0.47893
780.002	0.87897	0.88316	0.86801	0.83319	0.75518	0.47925
780.002	0.87929	0.87574	0.86929	0.83706	0.75647	0.47506
780.002	0.8809	0.87542	0.86704	0.8348	0.74616	0.47667
780.002	0.88251	0.87349	0.86575	0.83803	0.75454	0.47313
780.002	0.88187	0.87574	0.87058	0.83319	0.75131	0.4828
780.002	0.88154	0.87897	0.86833	0.83545	0.74906	0.47538
780.002	0.87477	0.87961	0.86962	0.83738	0.74745	0.47281
780.002	0.88154	0.87961	0.86929	0.83416	0.75164	0.47248
780.002	0.87897	0.87252	0.87026	0.83222	0.75035	0.47409
780.002	0.87703	0.87929	0.87413	0.83351	0.74906	0.47377
780.002	0.88122	0.87671	0.86865	0.83577	0.74712	0.47281
780.002	0.88219	0.87832	0.87155	0.83674	0.75067	0.47345
780.002	0.88283	0.87897	0.86381	0.8348	0.75067	0.46797
780.002	0.88187	0.87993	0.86897	0.829	0.75003	0.47055
780.002	0.87639	0.87445	0.86865	0.83222	0.74809	0.47313
780.002	0.87768	0.87477	0.86672	0.83867	0.74906	0.47119
780.002	0.878	0.87574	0.87123	0.83513	0.75067	0.47184
780.002	0.87671	0.87929	0.86962	0.83609	0.74745	0.47216
780.002	0.87929	0.87703	0.86962	0.83061	0.75067	0.4641
780.002	0.88412	0.87832	0.87284	0.8348	0.75357	0.47281
780.002	0.87768	0.87606	0.86768	0.83996	0.75035	0.46958
780.002	0.8751	0.87768	0.87058	0.83255	0.74777	0.47119
780.002	0.87961	0.87349	0.87316	0.83319	0.74906	0.47184
780.002	0.87735	0.87574	0.87284	0.83416	0.74841	0.47184
780.002	0.87606	0.87735	0.86962	0.83932	0.75003	0.47635
780.002	0.87639	0.87606	0.86704	0.83094	0.74487	0.46765
780.002	0.88251	0.87832	0.86962	0.8348	0.74519	0.467
780.002	0.88251	0.87542	0.87284	0.83319	0.74777	0.47119
780.002	0.87832	0.88122	0.86639	0.83287	0.74519	0.467
780.002	0.87703	0.87606	0.8722	0.83384	0.7526	0.46926
780.002	0.88122	0.87187	0.86768	0.8261	0.74841	0.46958
780.002	0.88187	0.87574	0.86704	0.83029	0.74874	0.46894
780.002	0.88058	0.87735	0.87058	0.83384	0.75228	0.46894
780.002	0.88058	0.87768	0.87445	0.83513	0.74712	0.46861
780.002	0.88348	0.87832	0.86801	0.83674	0.74326	0.46636
780.002	0.878	0.87832	0.86897	0.83351	0.74229	0.46346
780.002	0.88187	0.87606	0.86994	0.83384	0.74487	0.46636
780.002	0.8809	0.87574	0.86897	0.83706	0.74616	0.46668
780.002	0.88122	0.88251	0.86994	0.83222	0.74712	0.46926
780.002	0.88058	0.87832	0.86188	0.83738	0.74745	0.46765
780.002	0.87671	0.87574	0.86929	0.83222	0.74648	0.467
780.002	0.87542	0.88122	0.86897	0.83448	0.74745	0.46185
780.002	0.87961	0.87639	0.86607	0.83384	0.74712	0.46507
780.002	0.88187	0.87671	0.86478	0.8377	0.7497	0.46797
780.002	0.87993	0.87606	0.87123	0.83416	0.7439	0.46442
780.002	0.88219	0.87477	0.86897	0.83577	0.74551	0.46023
780.002	0.88122	0.8751	0.86736	0.83351	0.74906	0.4612
780.002	0.88154	0.87832	0.86672	0.83513	0.74487	0.46313
780.002	0.87961	0.88122	0.86768	0.83416	0.74422	0.46636
780.002	0.87993	0.87897	0.86897	0.83577	0.74519	0.46346
780.002	0.88025	0.87961	0.86897	0.83384	0.7439	0.46023
780.002	0.87703	0.87574	0.86865	0.83674	0.74616	0.46571
780.002	0.87381	0.87864	0.86865	0.83384	0.74584	0.46281
780.002	0.88025	0.87703	0.86897	0.83319	0.74293	0.46185
780.002	0.88219	0.87477	0.86285	0.83351	0.74648	0.45959
780.002	0.87639	0.87993	0.86446	0.83384	0.74906	0.46539
780.002	0.87993	0.87606	0.86736	0.83255	0.7468	0.46217
780.002	0.88154	0.87671	0.86672	0.83577	0.74551	0.467
780.002	0.88251	0.88187	0.86349	0.83384	0.74777	0.46442
780.002	0.87929	0.87381	0.87091	0.82997	0.74164	0.45862
780.002	0.87381	0.87091	0.86865	0.83609	0.74164	0.45798
780.002	0.878	0.87929	0.86736	0.82771	0.74487	0.45572
780.002	0.87897	0.87735	0.86672	0.83351	0.74745	0.46313
780.002	0.88348	0.87735	0.86446	0.82771	0.74422	0.46023
780.002	0.878	0.87703	0.86253	0.83061	0.74261	0.45798
780.002	0.87897	0.8751	0.86994	0.83384	0.741	0.45927
780.002	0.88058	0.87574	0.86801	0.83448	0.741	0.4583
780.002	0.87768	0.87639	0.8651	0.83029	0.74326	0.45508
780.002	0.88058	0.87413	0.86801	0.829	0.741	0.46088
780.002	0.88477	0.87929	0.86446	0.8348	0.74519	0.45927
780.002	0.87993	0.87897	0.86768	0.83416	0.74584	0.46185
780.002	0.87929	0.87768	0.86704	0.82868	0.74197	0.46346
780.002	0.8722	0.88445	0.86575	0.82997	0.7439	0.46185
780.002	0.87993	0.87832	0.86833	0.83287	0.74068	0.45669
780.002	0.87929	0.88412	0.86575	0.83351	0.73842	0.46056
780.002	0.87929	0.87703	0.86446	0.82932	0.74036	0.45927
780.002	0.87929	0.87832	0.86801	0.83061	0.74197	0.4612
780.002	0.87606	0.87768	0.87123	0.83319	0.74261	0.45411
780.002	0.88025	0.87768	0.86575	0.83126	0.74584	0.45765
780.002	0.87703	0.87768	0.86575	0.83319	0.74068	0.45217
780.002	0.88122	0.87735	0.86543	0.83319	0.74551	0.45701
780.002	0.87864	0.87542	0.86994	0.83351	0.741	0.45798
780.002	0.87993	0.87639	0.86381	0.83126	0.74003	0.45217
780.002	0.87961	0.87606	0.86381	0.82836	0.74487	0.4525
780.002	0.87961	0.87542	0.86543	0.82997	0.73907	0.45089
780.002	0.87639	0.87316	0.8651	0.82997	0.74487	0.44927
780.002	0.88348	0.88058	0.86188	0.83416	0.74003	0.44992
780.002	0.88412	0.88025	0.86768	0.82932	0.74132	0.45894
780.002	0.88348	0.87542	0.86575	0.83416	0.73939	0.45217
780.002	0.8809	0.878	0.86736	0.83094	0.73907	0.45056
780.002	0.87735	0.87606	0.86607	0.83255	0.74132	0.45411
780.002	0.8809	0.87864	0.86704	0.8348	0.74261	0.44895
780.002	0.87929	0.88445	0.86575	0.83126	0.73907	0.4525
780.002	0.87929	0.87477	0.87091	0.8261	0.73939	0.45185
780.002	0.878	0.8751	0.86381	0.8377	0.73778	0.45153
780.002	0.87993	0.87639	0.86768	0.82352	0.73649	0.45604
780.002	0.88122	0.87929	0.86801	0.83416	0.73939	0.45411
780.002	0.87735	0.87703	0.86446	0.829	0.73713	0.45282
780.002	0.88316	0.87542	0.86672	0.829	0.741	0.45185
780.002	0.87768	0.87316	0.8651	0.83319	0.74164	0.45056
780.002	0.88154	0.8809	0.86381	0.83126	0.73584	0.4554
780.002	0.87606	0.87864	0.86575	0.83222	0.74068	0.45637
780.002	0.87864	0.87542	0.86801	0.83094	0.73939	0.45089
780.002	0.87864	0.87671	0.86639	0.83158	0.74003	0.45121
780.002	0.88412	0.8722	0.86349	0.82997	0.73971	0.44508
780.002	0.88025	0.87413	0.8651	0.83061	0.73423	0.44669
780.002	0.87768	0.87445	0.8651	0.83029	0.73681	0.44702
780.002	0.88316	0.87768	0.86446	0.83255	0.73713	0.4496
780.002	0.87832	0.86897	0.86704	0.82965	0.73262	0.44863
780.002	0.88316	0.87606	0.8651	0.83287	0.73552	0.44895
780.002	0.88154	0.878	0.86446	0.83158	0.73294	0.44605
780.002	0.87735	0.87606	0.86156	0.82674	0.73713	0.44444
780.002	0.87832	0.87574	0.86607	0.82997	0.74003	0.44702
780.002	0.87961	0.87832	0.86543	0.83126	0.73939	0.44347
780.002	0.87897	0.87897	0.86446	0.83061	0.73616	0.44605
780.002	0.87897	0.87445	0.87026	0.83029	0.73423	0.44863
780.002	0.87703	0.87671	0.86349	0.829	0.73359	0.44122
780.002	0.88025	0.87703	0.86639	0.82803	0.73616	0.44476
780.002	0.87703	0.87381	0.86672	0.83029	0.74003	0.44154
780.002	0.88058	0.87349	0.86349	0.82965	0.73874	0.44057
780.002	0.88058	0.87639	0.86317	0.82965	0.73584	0.44283
780.002	0.87961	0.878	0.86091	0.82997	0.73552	0.43864
780.002	0.88316	0.87574	0.86253	0.83319	0.73584	0.44186
780.002	0.87864	0.87574	0.86317	0.83061	0.74003	0.44412
780.002	0.8838	0.87768	0.86929	0.83255	0.73939	0.44154
780.002	0.88122	0.87735	0.86801	0.829	0.73552	0.44089
780.002	0.87929	0.87381	0.86575	0.83029	0.73391	0.44283
780.002	0.88122	0.87252	0.86607	0.83029	0.73584	0.44089
780.002	0.88122	0.87735	0.86446	0.82868	0.73842	0.44122
780.002	0.88122	0.87542	0.8622	0.829	0.73584	0.44057
780.002	0.87864	0.87284	0.86543	0.82449	0.74036	0.43896
780.002	0.87832	0.8751	0.86478	0.82965	0.73778	0.43702
780.002	0.88541	0.87703	0.86349	0.83222	0.73552	0.44186
780.002	0.87703	0.878	0.86414	0.82932	0.73713	0.44025
780.002	0.878	0.87445	0.86414	0.82578	0.73036	0.44025
780.002	0.87703	0.87768	0.86543	0.82546	0.73745	0.43574
780.002	0.88445	0.87542	0.86478	0.8261	0.73584	0.43799
780.002	0.87929	0.87703	0.86414	0.82578	0.73616	0.44186
780.002	0.87413	0.87445	0.86124	0.82674	0.73197	0.43928
780.002	0.87671	0.87993	0.86575	0.82997	0.7352	0.43831
780.002	0.87639	0.87316	0.8651	0.83222	0.73423	0.43638
780.002	0.88283	0.87768	0.86381	0.82384	0.7323	0.43412
780.002	0.878	0.87187	0.8651	0.82803	0.72843	0.43541
780.002	0.87671	0.87639	0.86865	0.82771	0.73391	0.43702
780.002	0.88219	0.87542	0.86414	0.829	0.73552	0.43477
780.002	0.87993	0.8722	0.86285	0.82868	0.73359	0.43864
780.002	0.87897	0.87316	0.86962	0.82803	0.72714	0.43154
780.002	0.88025	0.87606	0.86446	0.82642	0.73294	0.43187
780.002	0.87864	0.88283	0.86897	0.82965	0.73068	0.428
780.002	0.87961	0.8722	0.86381	0.82803	0.72811	0.42864
780.002	0.87671	0.87349	0.86801	0.8261	0.73101	0.43026
780.002	0.88187	0.87703	0.85866	0.83158	0.73391	0.43574
780.002	0.87897	0.87574	0.86478	0.82965	0.73455	0.4338
780.002	0.87606	0.87381	0.8651	0.83029	0.73584	0.42929
780.002	0.87929	0.87768	0.86414	0.82997	0.73004	0.4338
780.002	0.87703	0.87574	0.86478	0.82191	0.72682	0.42993
780.002	0.87768	0.87639	0.86768	0.82836	0.73036	0.43154
780.002	0.87929	0.87349	0.86156	0.82674	0.73359	0.43445
780.002	0.88122	0.86897	0.86768	0.82836	0.73036	0.43251
780.002	0.87381	0.87252	0.86414	0.82288	0.73197	0.4309
780.002	0.88154	0.87703	0.87155	0.82868	0.72972	0.43187
780.002	0.88219	0.87252	0.86543	0.8261	0.73197	0.42671
780.002	0.87993	0.87897	0.8651	0.83255	0.73036	0.4309
780.002	0.87961	0.87671	0.86478	0.82997	0.73133	0.42606
780.002	0.8809	0.87768	0.86253	0.82642	0.73423	0.42671
780.002	0.8751	0.87316	0.87091	0.82868	0.73294	0.42768
780.002	0.88251	0.87832	0.8622	0.82771	0.72907	0.42864
780.002	0.88122	0.87703	0.86381	0.8319	0.72907	0.42864
780.002	0.87768	0.87091	0.86704	0.82707	0.73165	0.42993
780.002	0.87606	0.87606	0.86575	0.82836	0.72714	0.42381
780.002	0.878	0.87606	0.86253	0.82707	0.72778	0.42574
780.002	0.87929	0.87735	0.86124	0.82836	0.72778	0.42671
780.002	0.88219	0.87864	0.86575	0.82932	0.72811	0.43058
780.002	0.87929	0.87445	0.86672	0.8261	0.72617	0.42832
780.002	0.87832	0.87864	0.8651	0.82674	0.72875	0.42929
780.002	0.87864	0.87349	0.86575	0.82384	0.72875	0.41962
780.002	0.88122	0.87252	0.86381	0.82255	0.72778	0.42735
780.002	0.87606	0.87477	0.86672	0.83158	0.72972	0.42671
780.002	0.87929	0.87413	0.86607	0.83029	0.73133	0.42639
780.002	0.88122	0.88154	0.86639	0.82739	0.72875	0.42284
780.002	0.88283	0.87445	0.86349	0.82868	0.73101	0.41994
780.002	0.87735	0.87477	0.86543	0.82965	0.72553	0.42187
780.002	0.87993	0.87413	0.86801	0.82642	0.7294	0.42606
780.002	0.87639	0.87929	0.8651	0.82578	0.72649	0.42768
780.002	0.88187	0.87187	0.86607	0.82771	0.72327	0.42252
780.002	0.87735	0.8751	0.86736	0.82352	0.73004	0.42381
780.002	0.88122	0.87445	0.86543	0.82513	0.72553	0.4251
780.002	0.88219	0.87252	0.86349	0.82674	0.72972	0.42478
780.002	0.87606	0.87639	0.86317	0.82481	0.72649	0.42478
780.002	0.87961	0.87606	0.86575	0.82417	0.72585	0.42187
780.002	0.87864	0.87445	0.86478	0.82578	0.72424	0.4193
780.002	0.88283	0.87606	0.86801	0.82578	0.72778	0.4193
780.002	0.87768	0.87703	0.86543	0.82932	0.72649	0.42187
780.002	0.87703	0.87381	0.86156	0.82642	0.72972	0.41607
780.002	0.87993	0.87381	0.86543	0.82417	0.72875	0.41865
780.002	0.87864	0.87639	0.86736	0.82384	0.72682	0.41414
780.002	0.87413	0.87058	0.86768	0.82384	0.73004	0.42187
780.002	0.88348	0.87477	0.86478	0.82707	0.72553	0.41994
780.002	0.878	0.87187	0.8651	0.82449	0.73036	0.41801
780.002	0.87606	0.87058	0.86543	0.82674	0.73004	0.41575
780.002	0.88154	0.87123	0.86381	0.82352	0.72649	0.41833
780.002	0.8809	0.87445	0.8651	0.82223	0.7223	0.41253
780.002	0.88187	0.8751	0.86317	0.82255	0.72392	0.41672
780.002	0.87832	0.87639	0.8651	0.82707	0.7252	0.4193
780.002	0.87671	0.878	0.86446	0.82384	0.72327	0.4122
780.002	0.87606	0.8751	0.86639	0.82707	0.72778	0.41349
780.002	0.87574	0.87381	0.86543	0.82578	0.72972	0.41575
780.002	0.87864	0.87413	0.86156	0.82578	0.72617	0.42026
780.002	0.87993	0.87768	0.86349	0.82932	0.72327	0.41768
780.002	0.87768	0.87477	0.86736	0.82707	0.72198	0.41639
780.002	0.87542	0.87574	0.86156	0.82578	0.72972	0.41285
780.002	0.87993	0.87671	0.86156	0.82288	0.72649	0.41478
780.002	0.87316	0.8722	0.85995	0.82417	0.72488	0.41414
780.002	0.87574	0.87155	0.86478	0.8232	0.72392	0.41317
780.002	0.87897	0.87929	0.8651	0.82674	0.72585	0.41349
780.002	0.87316	0.87123	0.86317	0.82546	0.72359	0.41639
780.002	0.88122	0.87542	0.86027	0.82288	0.72392	0.41704
780.002	0.87735	0.87703	0.86478	0.82255	0.72263	0.41478
780.002	0.87574	0.87445	0.8622	0.82546	0.72456	0.40898
780.002	0.87413	0.87961	0.86156	0.82094	0.72263	0.41027
780.002	0.87574	0.87252	0.86381	0.82223	0.72134	0.41607
780.002	0.87735	0.87735	0.86543	0.82674	0.72617	0.41543
780.002	0.878	0.87864	0.86317	0.8261	0.72488	0.40769
780.002	0.87542	0.878	0.86156	0.82513	0.72263	0.41382
780.002	0.87961	0.87123	0.86478	0.82384	0.72488	0.41156
780.002	0.87639	0.87316	0.86801	0.82578	0.72069	0.4064
780.002	0.87284	0.87252	0.86607	0.82739	0.72134	0.40995
780.002	0.88058	0.87606	0.8622	0.82578	0.72295	0.40866
780.002	0.878	0.87606	0.8622	0.81998	0.72456	0.41059
780.002	0.87574	0.8751	0.85866	0.82223	0.72359	0.41188
780.002	0.87703	0.87284	0.86446	0.82707	0.72134	0.4093
780.002	0.87768	0.87574	0.86414	0.82546	0.72327	0.41124
780.002	0.878	0.87477	0.86059	0.82417	0.72424	0.41027
780.002	0.87897	0.87606	0.86639	0.82384	0.72101	0.4093
780.002	0.8809	0.87155	0.86317	0.82191	0.7223	0.41027
780.002	0.87606	0.87606	0.86736	0.82417	0.71972	0.40866
780.002	0.87735	0.87671	0.86639	0.8232	0.71972	0.40866
780.002	0.87832	0.87671	0.86543	0.82255	0.71844	0.40318
780.002	0.87671	0.87445	0.86575	0.82223	0.72166	0.40866
780.002	0.87574	0.87187	0.86124	0.82094	0.71844	0.40866
780.002	0.87703	0.87187	0.86478	0.82449	0.71972	0.4035
780.002	0.87477	0.87735	0.86381	0.81965	0.72166	0.40962
780.002	0.87606	0.87284	0.86478	0.82223	0.71972	0.41253
780.002	0.88187	0.87606	0.86833	0.82449	0.72037	0.4122
780.002	0.87606	0.87381	0.86478	0.82449	0.72295	0.40769
780.002	0.87929	0.87252	0.86317	0.82159	0.72069	0.40866
780.002	0.878	0.87349	0.86253	0.82417	0.71844	0.4064
780.002	0.87574	0.8751	0.86253	0.82352	0.7165	0.41059
780.002	0.87735	0.87123	0.86349	0.82352	0.72101	0.41091
780.002	0.8809	0.87381	0.86865	0.82449	0.71715	0.40866
780.002	0.87864	0.87671	0.86285	0.82223	0.72069	0.40705
780.002	0.88025	0.87542	0.86253	0.82546	0.71682	0.40801
780.002	0.87768	0.87606	0.86188	0.82481	0.71844	0.40737
780.002	0.87542	0.87316	0.86414	0.82288	0.71489	0.40124
780.002	0.87929	0.8722	0.8651	0.82223	0.72424	0.40221
780.002	0.87768	0.87639	0.86317	0.82449	0.72069	0.40382
780.002	0.87284	0.87574	0.86543	0.82546	0.72166	0.40189
780.002	0.87864	0.8722	0.86317	0.8261	0.7194	0.40189
780.002	0.87768	0.8751	0.86478	0.82288	0.71972	0.4035
780.002	0.88187	0.87155	0.86317	0.82352	0.71844	0.40834
780.002	0.8751	0.87768	0.85962	0.82707	0.7223	0.40221
780.002	0.87381	0.8751	0.86414	0.82674	0.71811	0.39802
780.002	0.87413	0.87155	0.8593	0.82642	0.71844	0.39995
780.002	0.88025	0.87897	0.86736	0.81578	0.71811	0.40092
780.002	0.88154	0.87058	0.86188	0.82159	0.71747	0.40511
780.002	0.87187	0.8751	0.86253	0.82417	0.71811	0.40479
780.002	0.87703	0.8751	0.86349	0.82674	0.71844	0.40543
780.002	0.87929	0.8722	0.86253	0.82288	0.71199	0.4035
780.002	0.87445	0.87703	0.86543	0.82546	0.71844	0.4035
780.002	0.88025	0.87671	0.86253	0.82384	0.72037	0.40028
780.002	0.88187	0.87445	0.86317	0.82546	0.71618	0.39963
780.002	0.87381	0.87639	0.86414	0.8232	0.71328	0.39931
780.002	0.87897	0.87703	0.86543	0.82094	0.71553	0.39705
780.002	0.87639	0.87252	0.86349	0.82159	0.71263	0.40253
780.002	0.87832	0.87574	0.8651	0.82191	0.71457	0.39834
780.002	0.87929	0.87349	0.86349	0.81836	0.7136	0.39931
780.002	0.87897	0.87316	0.86317	0.82255	0.71553	0.40028
780.002	0.87703	0.87574	0.86124	0.82739	0.71167	0.40028
780.002	0.87961	0.88025	0.86349	0.82352	0.7107	0.39802
780.002	0.87703	0.87703	0.86414	0.82288	0.71489	0.39415
780.002	0.87477	0.87381	0.86381	0.82223	0.71424	0.39738
780.002	0.8751	0.88283	0.86253	0.82288	0.71521	0.39899
780.002	0.87542	0.87445	0.86349	0.82126	0.71392	0.39866
780.002	0.88219	0.8751	0.86543	0.8232	0.71296	0.39512
780.002	0.87671	0.8751	0.86059	0.82159	0.71167	0.39995
780.002	0.88187	0.87542	0.8651	0.82062	0.71296	0.39931
780.002	0.88025	0.87155	0.86188	0.82546	0.71553	0.39673
780.002	0.87735	0.87252	0.86285	0.8203	0.71199	0.39834
780.002	0.8809	0.87284	0.86188	0.82255	0.71521	0.39286
780.002	0.87639	0.87542	0.85962	0.82223	0.71038	0.40092
780.002	0.87606	0.87768	0.86381	0.82223	0.7136	0.39286
780.002	0.8809	0.87606	0.86478	0.82384	0.71424	0.39802
780.002	0.87639	0.87445	0.86414	0.82126	0.71199	0.39544
780.002	0.87832	0.87349	0.86381	0.82255	0.7136	0.39512
780.002	0.88025	0.87316	0.86736	0.82062	0.71392	0.39512
780.002	0.88348	0.87639	0.86188	0.82255	0.70844	0.39576
780.002	0.87671	0.87091	0.86124	0.82255	0.7107	0.39641
780.002	0.88058	0.8751	0.86381	0.82126	0.71005	0.39447
780.002	0.87639	0.87284	0.86253	0.82094	0.71231	0.39447
780.002	0.87832	0.87381	0.86349	0.81998	0.70973	0.3977
780.002	0.87897	0.87897	0.86285	0.81933	0.7078	0.39351
780.002	0.878	0.87864	0.86414	0.82062	0.70844	0.39254
780.002	0.87929	0.87639	0.86253	0.82126	0.7107	0.39254
780.002	0.87735	0.87703	0.86672	0.82159	0.71134	0.39609
780.002	0.87929	0.87542	0.86253	0.82126	0.70715	0.39802
780.002	0.87735	0.87639	0.86446	0.82126	0.70876	0.39093
780.002	0.88025	0.8722	0.86188	0.82288	0.7107	0.39383
780.002	0.87832	0.87639	0.86478	0.82126	0.7107	0.39125
780.002	0.87832	0.87187	0.86317	0.82223	0.71199	0.39286
780.002	0.87735	0.88058	0.8651	0.82126	0.70973	0.38771
780.002	0.8809	0.87735	0.86091	0.81998	0.71167	0.38996
780.002	0.87155	0.87252	0.86059	0.82191	0.7078	0.39447
780.002	0.878	0.87477	0.85898	0.82159	0.71038	0.38932
780.002	0.87316	0.87897	0.86253	0.82223	0.70651	0.38771
780.002	0.87542	0.87671	0.86124	0.82513	0.70973	0.38867
780.002	0.87639	0.87091	0.85705	0.81998	0.70328	0.39383
780.002	0.87929	0.87349	0.86349	0.82513	0.70973	0.38899
780.002	0.87316	0.8722	0.86704	0.82384	0.70715	0.38867
780.002	0.88154	0.87542	0.86188	0.81933	0.71199	0.38996
780.002	0.87768	0.87316	0.85866	0.82417	0.7078	0.38674
780.002	0.88187	0.86994	0.8651	0.82126	0.70135	0.38706
780.002	0.87768	0.87445	0.86317	0.81933	0.70457	0.39222
780.002	0.87606	0.87349	0.86349	0.82384	0.70619	0.38964
780.002	0.878	0.87477	0.86801	0.82159	0.70619	0.38867
780.002	0.87671	0.87413	0.8622	0.8203	0.70619	0.39222
780.002	0.878	0.87155	0.86414	0.81482	0.70683	0.38932
780.002	0.87606	0.87413	0.86317	0.81836	0.70876	0.38803
780.002	0.87993	0.87349	0.86317	0.82255	0.70425	0.38964
780.002	0.87897	0.87671	0.86091	0.82223	0.70812	0.38545
780.002	0.88025	0.87284	0.86704	0.81965	0.7049	0.38835
780.002	0.87639	0.87316	0.86317	0.81611	0.70522	0.38738
780.002	0.87413	0.87768	0.85769	0.81901	0.70071	0.38738
780.002	0.87929	0.87316	0.85995	0.81836	0.70361	0.38448
780.002	0.87542	0.87542	0.8651	0.81804	0.70715	0.38351
780.002	0.88154	0.87284	0.86027	0.81965	0.70522	0.38706
780.002	0.87929	0.87477	0.85995	0.82094	0.70554	0.38964
780.002	0.878	0.87445	0.86253	0.82288	0.70651	0.38803
780.002	0.87413	0.87381	0.86253	0.81836	0.7049	0.38448
780.002	0.87477	0.87413	0.86156	0.81836	0.70264	0.39061
780.002	0.87993	0.87574	0.86478	0.82352	0.702	0.38642
780.002	0.87864	0.87542	0.85833	0.81578	0.70715	0.38674
780.002	0.87768	0.87445	0.86285	0.8232	0.7078	0.3848
780.002	0.878	0.87413	0.86543	0.81869	0.70135	0.38319
780.002	0.87413	0.87993	0.86059	0.8203	0.70361	0.38513
780.002	0.878	0.87542	0.86188	0.82223	0.70619	0.38384
780.002	0.87477	0.87445	0.86253	0.81869	0.70586	0.38319
780.002	0.87961	0.87735	0.86704	0.82288	0.70522	0.38448
780.002	0.87606	0.87316	0.86253	0.82126	0.70651	0.38061
780.002	0.87606	0.87574	0.85866	0.81804	0.70296	0.3848
780.002	0.87349	0.87026	0.86188	0.81836	0.70457	0.3848
780.002	0.88122	0.87542	0.85801	0.82352	0.70748	0.38351
780.002	0.87864	0.87445	0.8593	0.81998	0.70586	0.3819
780.002	0.87639	0.87961	0.86124	0.8174	0.6978	0.38061
780.002	0.87349	0.87058	0.86446	0.81836	0.70683	0.38094
780.002	0.88251	0.87671	0.86027	0.82126	0.6978	0.38061
780.002	0.87832	0.87735	0.85962	0.81643	0.70103	0.38287
780.002	0.87381	0.87445	0.86381	0.82126	0.70167	0.3819
780.002	0.88154	0.86962	0.85995	0.81998	0.70135	0.3819
780.002	0.87606	0.87671	0.86381	0.81804	0.702	0.379
780.002	0.878	0.87735	0.8593	0.81643	0.70393	0.38061
780.002	0.87123	0.87252	0.85995	0.81675	0.70006	0.38094
780.002	0.87703	0.87445	0.86446	0.8203	0.70071	0.38255
780.002	0.87703	0.87606	0.86349	0.82384	0.69909	0.38384
780.002	0.87671	0.87639	0.85801	0.81772	0.70232	0.37675
780.002	0.87606	0.87606	0.86027	0.82126	0.70167	0.37932
780.002	0.87703	0.87961	0.86414	0.8203	0.70296	0.38319
780.002	0.88122	0.87284	0.8593	0.82546	0.70071	0.37965
780.002	0.87445	0.87252	0.86188	0.81353	0.70135	0.37965
780.002	0.88187	0.87735	0.85769	0.81933	0.70264	0.37642
780.002	0.87993	0.87735	0.86188	0.81578	0.70167	0.37836
780.002	0.87445	0.87864	0.8593	0.81514	0.70071	0.38384
780.002	0.88025	0.87123	0.86478	0.81611	0.70393	0.37836
780.002	0.87768	0.87477	0.86543	0.81192	0.69942	0.37546
780.002	0.87284	0.87381	0.85769	0.82159	0.70006	0.3761
780.002	0.87961	0.87445	0.85995	0.81965	0.69974	0.3819
780.002	0.87929	0.88025	0.85608	0.81578	0.70038	0.37739
780.002	0.87768	0.87445	0.85962	0.81707	0.69909	0.37932
780.002	0.878	0.878	0.8622	0.82513	0.69813	0.379
780.002	0.87768	0.87639	0.86091	0.81933	0.69877	0.38061
780.002	0.87993	0.87445	0.85866	0.82094	0.69877	0.37803
780.002	0.87864	0.87768	0.86059	0.81482	0.69813	0.37707
780.002	0.88316	0.87413	0.85995	0.81321	0.69845	0.37675
780.002	0.87445	0.87155	0.85995	0.81869	0.69619	0.37449
780.002	0.88122	0.87993	0.86349	0.81643	0.69265	0.37417
780.002	0.87639	0.87445	0.8564	0.81417	0.69974	0.37771
780.002	0.87542	0.87316	0.8593	0.81869	0.69716	0.37546
780.002	0.87735	0.8751	0.86027	0.81901	0.69877	0.37868
780.002	0.88025	0.87639	0.85962	0.82094	0.69845	0.37223
780.002	0.87864	0.87832	0.8593	0.81514	0.69555	0.37288
780.002	0.87993	0.87832	0.86091	0.81901	0.70103	0.37546
780.002	0.88154	0.87316	0.86285	0.81578	0.6978	0.37417
780.002	0.87768	0.87316	0.85898	0.81707	0.69716	0.37352
780.002	0.87735	0.87477	0.86027	0.81321	0.69587	0.37223
780.002	0.87606	0.87606	0.85833	0.81127	0.69555	0.37739
780.002	0.87639	0.87284	0.85737	0.81514	0.69555	0.36998
780.002	0.87703	0.87477	0.86188	0.81772	0.69329	0.37094
780.002	0.87477	0.87381	0.85962	0.81611	0.69361	0.37352
780.002	0.87671	0.87477	0.85995	0.81772	0.69716	0.37384
780.002	0.8722	0.87671	0.86156	0.81514	0.69297	0.37449
780.002	0.878	0.87477	0.86478	0.81192	0.69652	0.37094
780.002	0.8809	0.87284	0.85866	0.8145	0.69619	0.37223
780.002	0.87993	0.86865	0.86285	0.81643	0.68975	0.37578
780.002	0.87735	0.87639	0.85898	0.8174	0.69652	0.37578
780.002	0.87961	0.88187	0.85447	0.81675	0.69716	0.37352
780.002	0.87735	0.8722	0.85705	0.81643	0.69619	0.37642
780.002	0.87768	0.8751	0.85769	0.81643	0.69426	0.37578
780.002	0.87639	0.87639	0.86059	0.81772	0.69329	0.37352
780.002	0.87477	0.8751	0.85801	0.81772	0.69136	0.3703
780.002	0.88058	0.86994	0.8564	0.81675	0.69039	0.37223
780.002	0.88251	0.8722	0.8564	0.81675	0.692	0.37288
780.002	0.87735	0.87832	0.86059	0.81772	0.68813	0.36869
780.002	0.87542	0.87477	0.85962	0.81546	0.68878	0.36933
780.002	0.87864	0.87252	0.85866	0.81514	0.69458	0.36901
780.002	0.88251	0.86994	0.86124	0.81514	0.69265	0.36965
780.002	0.87445	0.87058	0.86253	0.81321	0.69104	0.37223
780.002	0.8751	0.87542	0.86091	0.81772	0.69039	0.37223
780.002	0.87445	0.87091	0.86414	0.81159	0.69458	0.36998
780.002	0.87832	0.87155	0.86381	0.81353	0.69104	0.37223
780.002	0.88025	0.87284	0.8593	0.8174	0.69039	0.36869
780.002	0.88219	0.87091	0.85576	0.81063	0.69394	0.37223
780.002	0.87735	0.86994	0.85737	0.81836	0.69136	0.36965
780.002	0.88219	0.8751	0.8593	0.8145	0.69104	0.36998
780.002	0.87639	0.87413	0.85769	0.81546	0.692	0.36579
780.002	0.87639	0.87381	0.86285	0.81772	0.69394	0.36772
780.002	0.87026	0.87413	0.85318	0.82062	0.69007	0.3674
780.002	0.878	0.87026	0.85576	0.81288	0.6949	0.36611
780.002	0.87606	0.87381	0.85833	0.81514	0.69523	0.36707
780.002	0.878	0.86929	0.85769	0.81578	0.68846	0.3674
780.002	0.87735	0.87155	0.8564	0.81224	0.6891	0.36998
780.002	0.87574	0.87284	0.85705	0.81482	0.69168	0.36417
780.002	0.87381	0.87574	0.85962	0.81256	0.68556	0.36836
780.002	0.87832	0.87961	0.85705	0.81288	0.68717	0.36482
780.002	0.87897	0.87445	0.85737	0.81321	0.68749	0.36804
780.002	0.87864	0.87381	0.8593	0.8103	0.69136	0.37159
780.002	0.87768	0.87026	0.86188	0.81385	0.68491	0.36933
780.002	0.88187	0.87574	0.86285	0.8145	0.68749	0.3674
780.002	0.8722	0.87381	0.85898	0.81417	0.68942	0.36611
780.002	0.8751	0.86639	0.86059	0.80902	0.68717	0.36965
780.002	0.8809	0.87123	0.86124	0.80934	0.68749	0.36579
780.002	0.87542	0.87413	0.85543	0.81417	0.68781	0.36869
780.002	0.87639	0.87284	0.86059	0.81321	0.68813	0.3645
780.002	0.87703	0.86768	0.86059	0.81578	0.68362	0.36482
780.002	0.87639	0.87284	0.86188	0.81288	0.68427	0.36546
780.002	0.87639	0.87413	0.85801	0.80934	0.68556	0.3645
780.002	0.87574	0.8751	0.8593	0.81127	0.68685	0.36611
780.002	0.87993	0.8722	0.86543	0.81546	0.68846	0.36482
780.002	0.87574	0.87187	0.85833	0.8103	0.69233	0.36836
780.002	0.87542	0.87606	0.86156	0.81321	0.68813	0.36675
780.002	0.8809	0.87091	0.85511	0.81611	0.68008	0.36514
780.002	0.87477	0.86929	0.86156	0.81127	0.68491	0.36707
780.002	0.87542	0.87413	0.85705	0.81095	0.68394	0.36579
780.002	0.8751	0.87381	0.86091	0.8103	0.68652	0.36288
780.002	0.87477	0.87252	0.85995	0.80998	0.68265	0.36643
780.002	0.87381	0.86865	0.86059	0.81482	0.68427	0.36836
780.002	0.87381	0.87187	0.8622	0.8103	0.68523	0.36579
780.002	0.87542	0.87058	0.86156	0.80934	0.68878	0.36224
780.002	0.878	0.86865	0.86414	0.80998	0.68394	0.36127
780.002	0.88025	0.87477	0.85995	0.8103	0.68104	0.36288
780.002	0.87832	0.87316	0.85801	0.80837	0.68298	0.36224
780.002	0.87735	0.86962	0.8593	0.8103	0.68491	0.36321
780.002	0.87864	0.8722	0.85995	0.81095	0.68556	0.36417
780.002	0.878	0.87026	0.85962	0.81192	0.68427	0.36385
780.002	0.87606	0.87381	0.8564	0.81095	0.68588	0.36353
780.002	0.88348	0.87284	0.86124	0.81353	0.68813	0.36063
780.002	0.87187	0.87316	0.86027	0.81063	0.68104	0.36546
780.002	0.87284	0.87574	0.8564	0.81578	0.68685	0.36192
780.002	0.87445	0.87187	0.86027	0.81095	0.68652	0.36192
780.002	0.87316	0.87123	0.8564	0.81159	0.6833	0.36385
780.002	0.87445	0.8722	0.85737	0.8103	0.6833	0.36192
780.002	0.87477	0.87542	0.85672	0.81127	0.68427	0.36224
780.002	0.878	0.87155	0.85672	0.81192	0.68104	0.36159
780.002	0.87445	0.87671	0.85833	0.81482	0.68104	0.36385
780.002	0.87735	0.87735	0.86156	0.8103	0.68298	0.36417
780.002	0.87639	0.87123	0.85608	0.81288	0.68394	0.36224
780.002	0.87542	0.86607	0.8593	0.81385	0.68265	0.36095
780.002	0.87735	0.87187	0.85995	0.81224	0.68137	0.35966
780.002	0.87477	0.86897	0.86091	0.80869	0.68394	0.36031
780.002	0.87477	0.87477	0.8622	0.81256	0.68104	0.35966
780.002	0.8751	0.87316	0.8622	0.8074	0.68104	0.35837
780.002	0.87864	0.8751	0.85833	0.81256	0.68265	0.36224
780.002	0.88122	0.87058	0.85995	0.8103	0.67846	0.35805
780.002	0.87349	0.87026	0.85866	0.81224	0.68201	0.36031
780.002	0.87768	0.86865	0.86156	0.81224	0.67427	0.36224
780.002	0.87123	0.86994	0.85833	0.8103	0.67846	0.35869
780.002	0.87349	0.87349	0.85866	0.81546	0.6833	0.35837
780.002	0.88122	0.87155	0.85608	0.81288	0.68459	0.35998
780.002	0.87864	0.87123	0.85672	0.80676	0.68265	0.35966
780.002	0.87349	0.87123	0.85833	0.81192	0.67846	0.35773
780.002	0.87477	0.86962	0.8593	0.81611	0.68201	0.35837
780.002	0.87123	0.87284	0.85833	0.81417	0.67782	0.35837
780.002	0.87542	0.87155	0.85962	0.80708	0.68137	0.3574
780.002	0.87606	0.87445	0.85833	0.81288	0.67653	0.36127
780.002	0.87606	0.87703	0.85898	0.81192	0.68169	0.36063
780.002	0.8722	0.878	0.85898	0.81192	0.67911	0.35805
780.002	0.87864	0.87316	0.85995	0.81514	0.68201	0.35966
780.002	0.87832	0.87445	0.85705	0.81159	0.68104	0.35869
780.002	0.878	0.87252	0.85898	0.80934	0.67911	0.36256
780.002	0.87574	0.87381	0.85769	0.81095	0.67943	0.35805
780.002	0.87703	0.87252	0.85576	0.81095	0.67846	0.35676
780.002	0.87381	0.86768	0.85608	0.80998	0.67943	0.35321
780.002	0.87542	0.87349	0.85608	0.80708	0.68104	0.35611
780.002	0.87542	0.87252	0.86027	0.80966	0.68201	0.35483
780.002	0.87477	0.87026	0.86253	0.80837	0.67975	0.35611
780.002	0.87639	0.87123	0.85866	0.81063	0.67879	0.3574
780.002	0.87832	0.87381	0.85737	0.81063	0.67879	0.35515
780.002	0.87768	0.87639	0.85447	0.8103	0.67589	0.35805
780.002	0.87381	0.87123	0.85898	0.80966	0.67492	0.35773
780.002	0.87477	0.86897	0.85801	0.80837	0.68008	0.35483
780.002	0.87703	0.87252	0.86059	0.80837	0.67653	0.35579
780.002	0.87703	0.87123	0.85995	0.81192	0.67427	0.35998
780.002	0.87864	0.87155	0.85866	0.80773	0.67621	0.35611
780.002	0.87606	0.87155	0.85318	0.80998	0.67653	0.35708
780.002	0.87445	0.87058	0.8593	0.80547	0.67846	0.35096
780.002	0.87316	0.87252	0.85769	0.81256	0.6746	0.35644
780.002	0.87639	0.87187	0.85866	0.81224	0.67363	0.3574
780.002	0.87993	0.87058	0.85801	0.80773	0.67427	0.3545
780.002	0.87735	0.87445	0.85092	0.80547	0.6746	0.35676
780.002	0.87284	0.87413	0.85479	0.81224	0.67782	0.35386
780.002	0.8751	0.86736	0.85705	0.8103	0.67717	0.35192
780.002	0.87477	0.86768	0.85866	0.80934	0.67782	0.3574
780.002	0.87671	0.87252	0.8622	0.81192	0.68169	0.3574
780.002	0.87735	0.87091	0.85866	0.80354	0.6746	0.3574
780.002	0.87381	0.87381	0.85447	0.80611	0.68137	0.35644
780.002	0.87768	0.87155	0.86381	0.8103	0.67234	0.35579
780.002	0.87897	0.86994	0.85898	0.80354	0.67395	0.35644
780.002	0.87542	0.87413	0.85962	0.80902	0.66944	0.35354
780.002	0.88187	0.87606	0.85898	0.80547	0.67363	0.35321
780.002	0.87735	0.87252	0.85866	0.80902	0.67234	0.35644
780.002	0.87026	0.87252	0.85866	0.81159	0.67492	0.35547
780.002	0.87703	0.87316	0.85672	0.81256	0.67524	0.35483
780.002	0.87123	0.87091	0.85898	0.80934	0.67653	0.35386
780.002	0.87606	0.87187	0.8564	0.8074	0.67363	0.35483
780.002	0.87542	0.86801	0.85672	0.80902	0.67105	0.35644
780.002	0.87639	0.87187	0.8564	0.80676	0.67202	0.3545
780.002	0.86865	0.87187	0.85769	0.80676	0.6775	0.35321
780.002	0.87542	0.8722	0.86317	0.80998	0.67234	0.35515
780.002	0.87735	0.86994	0.86156	0.80837	0.66912	0.35611
780.002	0.87735	0.86865	0.85801	0.81063	0.6746	0.35386
780.002	0.87349	0.8651	0.85898	0.81063	0.67492	0.35096
780.002	0.87542	0.87316	0.85962	0.80354	0.66912	0.35611
780.002	0.87574	0.87091	0.85769	0.80902	0.66976	0.35096
780.002	0.87864	0.86994	0.85608	0.80902	0.66815	0.35225
780.002	0.878	0.87316	0.85672	0.80611	0.67105	0.35579
780.002	0.87864	0.86994	0.85705	0.80708	0.67169	0.35225
780.002	0.87477	0.87349	0.85737	0.80676	0.67363	0.35611
780.002	0.8751	0.86768	0.85672	0.80579	0.67202	0.34999
780.002	0.87606	0.87477	0.85833	0.80611	0.66912	0.35289
780.002	0.87832	0.87381	0.8593	0.80482	0.66847	0.35354
780.002	0.87574	0.87155	0.85833	0.80998	0.67298	0.35418
780.002	0.87832	0.87091	0.85092	0.80934	0.66621	0.35289
780.002	0.87542	0.87252	0.85382	0.80289	0.67105	0.35128
780.002	0.87542	0.87187	0.86027	0.80579	0.67073	0.35192
780.002	0.87671	0.86768	0.85157	0.80482	0.67331	0.3516
780.002	0.87316	0.87123	0.85801	0.80579	0.66879	0.35128
780.002	0.87768	0.87187	0.85737	0.80869	0.67298	0.35225
780.002	0.87897	0.87123	0.8564	0.80418	0.66912	0.35031
780.002	0.87864	0.8722	0.85608	0.80805	0.66589	0.35354
780.002	0.87542	0.87123	0.8593	0.80676	0.66847	0.3516
780.002	0.87606	0.8722	0.85737	0.8074	0.66879	0.35128
780.002	0.8722	0.86994	0.86091	0.80805	0.66331	0.34999
780.002	0.87735	0.86994	0.85382	0.80611	0.66718	0.35386
780.002	0.86994	0.87252	0.85801	0.80805	0.67266	0.35096
780.002	0.87445	0.87445	0.85705	0.80547	0.6646	0.3487
780.002	0.8722	0.87445	0.85898	0.8045	0.66718	0.35096
780.002	0.87671	0.87349	0.85769	0.80386	0.66364	0.35257
780.002	0.87735	0.87252	0.85801	0.80225	0.66235	0.35128
780.002	0.87413	0.87574	0.85833	0.80579	0.66557	0.34999
780.002	0.87929	0.86801	0.85318	0.80611	0.66267	0.3516
780.002	0.87349	0.8751	0.85866	0.80354	0.67073	0.35031
780.002	0.87284	0.87026	0.8535	0.80934	0.66493	0.34741
780.002	0.87574	0.87058	0.85608	0.80837	0.65977	0.34806
780.002	0.87929	0.87316	0.85479	0.80676	0.6617	0.35289
780.002	0.87477	0.8722	0.85447	0.80579	0.66621	0.34806
780.002	0.87542	0.86865	0.85447	0.80805	0.66396	0.35225
780.002	0.87381	0.86768	0.86059	0.80869	0.66299	0.34709
780.002	0.87349	0.87284	0.85672	0.80805	0.66493	0.35096
780.002	0.87703	0.87091	0.85672	0.8103	0.6646	0.3516
780.002	0.87542	0.8722	0.85479	0.80966	0.66331	0.35063
780.002	0.878	0.8751	0.85737	0.8103	0.66621	0.35096
780.002	0.87768	0.87316	0.85543	0.80289	0.66106	0.35096
780.002	0.87349	0.86962	0.85221	0.80644	0.66202	0.34935
780.002	0.8722	0.87252	0.85769	0.80418	0.66202	0.35031
780.002	0.87155	0.87058	0.85576	0.80579	0.66202	0.35128
780.002	0.87832	0.86897	0.85898	0.80644	0.65945	0.34838
780.002	0.87187	0.86414	0.85157	0.80644	0.6588	0.34838
780.002	0.87768	0.87091	0.85511	0.80289	0.66073	0.35096
780.002	0.87445	0.87155	0.85769	0.8045	0.66267	0.34999
780.002	0.87768	0.87252	0.85608	0.80773	0.66041	0.34935
780.002	0.87316	0.87123	0.85576	0.80644	0.65687	0.34806
780.002	0.87574	0.86607	0.85189	0.80579	0.66138	0.3487
780.002	0.87574	0.87381	0.85866	0.80611	0.66106	0.34709
780.002	0.87542	0.87058	0.85705	0.80482	0.65622	0.35063
780.002	0.87445	0.87252	0.85672	0.80482	0.66267	0.34999
780.002	0.87284	0.87445	0.85833	0.80676	0.65719	0.34806
780.002	0.87284	0.87058	0.85189	0.80611	0.65783	0.34741
780.002	0.87897	0.86962	0.85737	0.80225	0.65945	0.34548
780.002	0.878	0.8722	0.85543	0.80031	0.66073	0.35128
780.002	0.87639	0.86962	0.8564	0.80321	0.65912	0.34999
780.002	0.8722	0.86897	0.85705	0.79709	0.66267	0.35225
780.002	0.87413	0.87832	0.8564	0.80611	0.65848	0.3458
780.002	0.87703	0.86962	0.85898	0.80289	0.65977	0.3458
780.002	0.87606	0.86962	0.85447	0.80482	0.65751	0.34838
780.002	0.87574	0.8751	0.85511	0.80482	0.66041	0.34902
780.002	0.87252	0.8722	0.85318	0.80418	0.65977	0.34838
780.002	0.87252	0.87155	0.85608	0.8045	0.6559	0.34741
780.002	0.87606	0.87091	0.8535	0.80708	0.65622	0.34515
780.002	0.8722	0.87058	0.85898	0.80515	0.66267	0.34806
780.002	0.87123	0.87284	0.85672	0.80321	0.66106	0.34644
780.002	0.87252	0.86962	0.85253	0.8045	0.65235	0.34515
780.002	0.87832	0.8722	0.85672	0.80708	0.65719	0.34741
780.002	0.87252	0.86575	0.85543	0.80354	0.65654	0.3487
780.002	0.87639	0.86929	0.85576	0.80644	0.65622	0.34902
780.002	0.87768	0.86897	0.85962	0.80482	0.65139	0.34548
780.002	0.87413	0.86801	0.85608	0.80579	0.65203	0.34741
780.002	0.87477	0.87252	0.85414	0.80837	0.65493	0.34773
780.002	0.87445	0.8651	0.85576	0.79999	0.65493	0.35096
780.002	0.87349	0.86897	0.85382	0.80547	0.65622	0.34773
780.002	0.87542	0.87316	0.85479	0.80354	0.65816	0.34548
780.002	0.87671	0.87316	0.85479	0.80031	0.65687	0.34773
780.002	0.87542	0.87284	0.85608	0.80321	0.65461	0.34902
780.002	0.87574	0.87155	0.85672	0.80386	0.65364	0.34773
780.002	0.87703	0.8751	0.85769	0.8045	0.65751	0.34999
780.002	0.87381	0.86897	0.8564	0.80128	0.65203	0.34677
780.002	0.87349	0.87187	0.85705	0.80676	0.65429	0.34773
780.002	0.87768	0.87026	0.8535	0.80192	0.64655	0.34806
780.002	0.87349	0.87187	0.85576	0.80418	0.65106	0.34709
780.002	0.87768	0.87026	0.85672	0.79773	0.64752	0.34483
780.002	0.87413	0.86897	0.85898	0.80096	0.65106	0.34451
780.002	0.87349	0.87123	0.8564	0.80289	0.65235	0.34838
780.002	0.87316	0.87477	0.8564	0.80611	0.64977	0.34451
780.002	0.87445	0.87026	0.85479	0.80257	0.64881	0.34902
780.002	0.87349	0.87445	0.85833	0.79967	0.64655	0.34709
780.002	0.87606	0.86897	0.85705	0.80192	0.64913	0.34548
780.002	0.87606	0.87155	0.85672	0.80482	0.65397	0.34483
780.002	0.87703	0.86543	0.85866	0.80708	0.65074	0.34548
780.002	0.87703	0.87252	0.85737	0.80096	0.64784	0.34677
780.002	0.87574	0.86897	0.85382	0.80321	0.653	0.34741
780.002	0.87413	0.87671	0.85414	0.80096	0.64945	0.34644
780.002	0.87671	0.86994	0.85737	0.79902	0.65139	0.34322
780.002	0.87768	0.86801	0.85995	0.80096	0.64977	0.34483
780.002	0.87542	0.87058	0.85479	0.80386	0.64494	0.34709
780.002	0.87026	0.86994	0.85769	0.80096	0.64558	0.34483
780.002	0.87477	0.86865	0.85543	0.79999	0.65106	0.34515
780.002	0.88154	0.87123	0.85769	0.80257	0.64849	0.34612
780.002	0.87606	0.86929	0.86059	0.80096	0.64913	0.34548
780.002	0.87639	0.87252	0.85866	0.80611	0.64591	0.34644
780.002	0.87413	0.87252	0.85543	0.79741	0.64236	0.3429
780.002	0.87252	0.86801	0.85318	0.79934	0.64204	0.34387
780.002	0.87252	0.87187	0.85543	0.80128	0.64623	0.34677
780.002	0.87381	0.87026	0.85801	0.79838	0.64075	0.3458
780.002	0.87929	0.87091	0.85576	0.8016	0.64881	0.34515
780.002	0.87187	0.8722	0.8564	0.79741	0.64301	0.3458
780.002	0.87639	0.87091	0.85447	0.8016	0.6472	0.3458
780.002	0.87477	0.87445	0.85995	0.80192	0.64333	0.34419
780.002	0.87381	0.87123	0.85285	0.7987	0.64913	0.34419
780.002	0.87187	0.87155	0.85833	0.79838	0.64494	0.34644
780.002	0.87284	0.86897	0.85447	0.80128	0.64139	0.34612
780.002	0.87349	0.86962	0.85705	0.80225	0.6443	0.34419
780.002	0.87316	0.8722	0.8535	0.8016	0.64784	0.3458
780.002	0.87316	0.86865	0.85511	0.80063	0.64784	0.34838
780.002	0.87639	0.87123	0.85157	0.80128	0.64526	0.34387
780.002	0.87413	0.87123	0.85382	0.79773	0.64494	0.34387
780.002	0.87703	0.87155	0.85672	0.80128	0.63753	0.34709
780.002	0.87768	0.87058	0.85672	0.79902	0.64365	0.34677
780.002	0.87639	0.86672	0.8564	0.7987	0.63946	0.34612
780.002	0.88025	0.86865	0.85414	0.79387	0.64333	0.34515
780.002	0.87413	0.87187	0.85447	0.79838	0.63591	0.34612
780.002	0.87413	0.87477	0.85833	0.79934	0.64107	0.34387
780.002	0.87477	0.87123	0.85092	0.80482	0.64333	0.3429
780.002	0.8809	0.87284	0.85511	0.79741	0.6401	0.34677
780.002	0.87349	0.87284	0.85189	0.79709	0.64043	0.34677
780.002	0.87993	0.87606	0.85479	0.7987	0.64172	0.34612
780.002	0.87671	0.86607	0.85479	0.79999	0.63946	0.34838
780.002	0.87703	0.87316	0.85705	0.8016	0.64172	0.34709
780.002	0.87477	0.86865	0.85576	0.79999	0.64139	0.34354
780.002	0.8722	0.86994	0.85414	0.79967	0.6401	0.34419
780.002	0.87187	0.8751	0.85608	0.79677	0.63785	0.3458
780.002	0.87832	0.86801	0.8564	0.80257	0.64075	0.34773
780.002	0.87606	0.87187	0.85543	0.80257	0.64204	0.34387
780.002	0.87477	0.86768	0.85318	0.79999	0.63882	0.34451
780.002	0.87735	0.86607	0.85769	0.79677	0.64204	0.34483
780.002	0.87639	0.86865	0.85705	0.8016	0.63785	0.34387
780.002	0.87252	0.87091	0.85479	0.79806	0.63753	0.34451
780.002	0.87671	0.87155	0.85801	0.79419	0.63785	0.34515
780.002	0.87284	0.86962	0.85479	0.80063	0.64172	0.34677
780.002	0.87542	0.87445	0.85285	0.79806	0.63559	0.34612
780.002	0.87542	0.86639	0.85318	0.79967	0.63753	0.34354
780.002	0.87477	0.86607	0.85124	0.79451	0.63978	0.34548
780.002	0.878	0.87606	0.85511	0.79483	0.63591	0.34515
780.002	0.87768	0.87284	0.85769	0.7958	0.64139	0.34612
780.002	0.8722	0.86897	0.85608	0.79419	0.63656	0.34515
780.002	0.87671	0.86897	0.8535	0.79677	0.63527	0.34773
780.002	0.87284	0.87606	0.85479	0.79902	0.63785	0.34225
780.002	0.87639	0.86929	0.85447	0.79644	0.63398	0.34387
780.002	0.87735	0.86929	0.85414	0.80063	0.63688	0.34515
780.002	0.8751	0.87187	0.85092	0.79967	0.64139	0.34806
780.002	0.87929	0.86962	0.8564	0.79612	0.63398	0.34677
780.002	0.87542	0.87187	0.85157	0.79354	0.6372	0.34677
780.002	0.878	0.86833	0.85447	0.79773	0.63688	0.34483
780.002	0.87703	0.86801	0.85221	0.79806	0.63656	0.34225
780.002	0.8722	0.86962	0.85479	0.79773	0.6314	0.34419
780.002	0.87349	0.8722	0.8535	0.79548	0.63301	0.34515
780.002	0.86962	0.86768	0.85189	0.7958	0.6343	0.34419
780.002	0.87606	0.87284	0.85511	0.79902	0.62947	0.34515
780.002	0.86801	0.86962	0.85608	0.79934	0.6314	0.34451
780.002	0.87735	0.86994	0.85318	0.79548	0.63462	0.34709
780.002	0.87735	0.87026	0.85253	0.7958	0.63559	0.34773
780.002	0.87413	0.86543	0.85962	0.79709	0.63624	0.34515
780.002	0.87671	0.87187	0.85414	0.79709	0.63946	0.34838
780.002	0.87735	0.86801	0.84931	0.79515	0.63269	0.34548
780.002	0.87413	0.86865	0.85318	0.7958	0.63462	0.3458
780.002	0.87252	0.86865	0.85285	0.79773	0.63559	0.34193
780.002	0.87832	0.87026	0.8535	0.79677	0.63656	0.34677
780.002	0.87542	0.87284	0.85576	0.79193	0.63398	0.3458
780.002	0.87381	0.87026	0.85092	0.79741	0.6314	0.34548
780.002	0.87542	0.87091	0.8564	0.79258	0.63301	0.34515
780.002	0.8751	0.87381	0.85382	0.79677	0.63108	0.3458
780.002	0.86994	0.87413	0.85318	0.79612	0.63043	0.34548
780.002	0.87606	0.87413	0.85253	0.7929	0.63462	0.34612
780.002	0.88058	0.86704	0.85414	0.79709	0.63366	0.3458
780.002	0.87606	0.87542	0.85221	0.79677	0.63495	0.34354
780.002	0.87155	0.87026	0.8535	0.79225	0.63301	0.34387
780.002	0.878	0.87123	0.85511	0.7929	0.63366	0.34451
780.002	0.87606	0.87284	0.85414	0.79322	0.62753	0.34483
780.002	0.87477	0.87252	0.85189	0.79451	0.63237	0.34644
780.002	0.87349	0.87058	0.85221	0.79515	0.6343	0.34838
780.002	0.87542	0.86704	0.85414	0.7987	0.6314	0.34387
780.002	0.87252	0.87026	0.85189	0.79902	0.62753	0.34515
780.002	0.8751	0.86865	0.85221	0.79387	0.63205	0.34709
780.002	0.87574	0.86768	0.85511	0.79483	0.62882	0.34258
780.002	0.87703	0.86865	0.85285	0.79193	0.62786	0.34515
780.002	0.87381	0.86962	0.84963	0.7958	0.6285	0.34515
780.002	0.87735	0.86865	0.85382	0.79419	0.6256	0.34806
780.002	0.87542	0.87091	0.8564	0.79258	0.62818	0.34515
780.002	0.87703	0.87058	0.85576	0.79387	0.62689	0.34677
780.002	0.87961	0.86994	0.85447	0.79483	0.62624	0.34322
780.002	0.87381	0.87187	0.85543	0.79354	0.62947	0.34838
780.002	0.87768	0.87187	0.85253	0.79354	0.62399	0.34709
780.002	0.87897	0.8651	0.85092	0.79129	0.62818	0.34741
780.002	0.87284	0.87091	0.85447	0.79967	0.62882	0.34773
780.002	0.88058	0.87091	0.85157	0.79419	0.6256	0.34354
780.002	0.87284	0.87155	0.8535	0.7958	0.6285	0.34419
780.002	0.87445	0.86736	0.85414	0.79451	0.62753	0.34709
780.002	0.87606	0.87091	0.85511	0.79709	0.62947	0.34548
780.002	0.87671	0.87026	0.85543	0.79515	0.62495	0.34612
780.002	0.87477	0.86897	0.85285	0.7929	0.62721	0.3458
780.002	0.87542	0.87284	0.85285	0.79258	0.62463	0.3458
780.002	0.87639	0.87542	0.85414	0.7929	0.6256	0.3458
780.002	0.87703	0.86543	0.85221	0.79387	0.62366	0.34709
780.002	0.878	0.86639	0.85221	0.79096	0.62882	0.3458
780.002	0.87026	0.87123	0.84866	0.7929	0.62302	0.34419
780.002	0.87574	0.86833	0.85672	0.79483	0.62334	0.34483
780.002	0.87316	0.86833	0.85576	0.79677	0.62399	0.34419
780.002	0.87026	0.86897	0.85285	0.79515	0.63043	0.3487
780.002	0.87703	0.86994	0.85157	0.79096	0.62495	0.34354
780.002	0.87123	0.87542	0.84931	0.79096	0.63043	0.34451
780.002	0.87155	0.8651	0.85092	0.79677	0.61883	0.34064
780.002	0.87058	0.86929	0.8535	0.79451	0.62528	0.34612
780.002	0.87187	0.86543	0.85608	0.79258	0.62399	0.34741
780.002	0.87252	0.87187	0.85028	0.79258	0.62592	0.34709
780.002	0.87574	0.87316	0.85447	0.79032	0.62044	0.3487
780.002	0.87477	0.86672	0.8535	0.79451	0.62302	0.34322
780.002	0.87542	0.8651	0.85124	0.79064	0.62495	0.34612
780.002	0.87542	0.86865	0.85511	0.79129	0.62302	0.34612
780.002	0.87316	0.86994	0.85253	0.79225	0.62173	0.34677
780.002	0.86994	0.87284	0.85253	0.7958	0.62463	0.34999
780.002	0.87445	0.86801	0.85124	0.79483	0.61754	0.34935
780.002	0.87445	0.86801	0.84641	0.79451	0.62431	0.34806
780.002	0.87155	0.86833	0.85221	0.79225	0.61593	0.34515
780.002	0.87671	0.86865	0.85447	0.79225	0.62302	0.34741
780.002	0.87187	0.86833	0.85382	0.79161	0.61915	0.34838
780.002	0.87445	0.86639	0.85318	0.78871	0.61915	0.34838
780.002	0.87542	0.87123	0.84963	0.79451	0.6198	0.34773
780.002	0.87768	0.86736	0.85092	0.7929	0.61947	0.34709
780.002	0.87349	0.8651	0.84705	0.79258	0.61818	0.34709
780.002	0.87477	0.86575	0.85253	0.79064	0.61851	0.34741
780.002	0.87187	0.86897	0.85124	0.7929	0.62302	0.34483
780.002	0.87671	0.87026	0.85028	0.7871	0.6198	0.34806
780.002	0.87316	0.86639	0.85124	0.79225	0.61851	0.34741
780.002	0.87542	0.86543	0.85447	0.78935	0.61657	0.34677
780.002	0.87542	0.86962	0.85414	0.79258	0.61851	0.34806
780.002	0.87864	0.86704	0.85285	0.79032	0.6198	0.35063
780.002	0.87574	0.86801	0.85221	0.78839	0.61464	0.3487
780.002	0.87349	0.86897	0.85318	0.78935	0.6169	0.34773
780.002	0.87542	0.87123	0.85253	0.79032	0.61722	0.35096
780.002	0.87284	0.87252	0.85253	0.79193	0.61399	0.34741
780.002	0.87155	0.86575	0.8506	0.79773	0.6127	0.3487
780.002	0.87381	0.87413	0.85221	0.79032	0.61528	0.3487
780.002	0.87477	0.87187	0.84963	0.78806	0.61367	0.35063
780.002	0.878	0.86478	0.84576	0.78967	0.61206	0.34677
780.002	0.87123	0.87091	0.85318	0.78935	0.6169	0.34773
780.002	0.87445	0.86736	0.85092	0.78839	0.61367	0.34773
780.002	0.87252	0.87091	0.84963	0.79225	0.61432	0.34902
780.002	0.87639	0.86962	0.85285	0.79064	0.6127	0.34773
780.002	0.87574	0.87252	0.85092	0.79096	0.61013	0.3458
780.002	0.87574	0.86768	0.85157	0.79387	0.61367	0.35128
780.002	0.87123	0.86736	0.85447	0.78774	0.61818	0.3487
780.002	0.8751	0.87445	0.85157	0.78806	0.61496	0.3516
780.002	0.87349	0.86897	0.85511	0.79096	0.6198	0.34902
780.002	0.8722	0.86897	0.8506	0.78742	0.61464	0.34677
780.002	0.87606	0.86736	0.85479	0.79451	0.61013	0.34935
780.002	0.86962	0.86833	0.84802	0.79225	0.6127	0.35257
780.002	0.86736	0.86962	0.85221	0.78903	0.61174	0.35063
780.002	0.87381	0.86994	0.85124	0.78839	0.61399	0.34902
780.002	0.87574	0.87187	0.85028	0.79193	0.60884	0.34773
780.002	0.87026	0.8651	0.85157	0.78613	0.61077	0.35192
780.002	0.87058	0.86478	0.8477	0.79193	0.61399	0.3516
780.002	0.87381	0.86575	0.85543	0.78871	0.61142	0.3487
780.002	0.86962	0.86736	0.85414	0.78935	0.61238	0.34935
780.002	0.87284	0.86833	0.8506	0.78581	0.60851	0.34806
780.002	0.8722	0.86801	0.85511	0.79129	0.60465	0.34935
780.002	0.87187	0.86801	0.85221	0.78291	0.61077	0.34967
780.002	0.87413	0.8651	0.84995	0.79032	0.61335	0.35128
780.002	0.87252	0.86736	0.85253	0.7871	0.60819	0.35128
780.002	0.86833	0.86736	0.85189	0.78935	0.60626	0.34709
780.002	0.87026	0.86768	0.85157	0.78839	0.61142	0.34902
780.002	0.87091	0.86768	0.84995	0.78677	0.60819	0.35128
780.002	0.87316	0.86865	0.85253	0.78806	0.60722	0.35354
780.002	0.87671	0.87123	0.84931	0.78516	0.6069	0.34935
780.002	0.87091	0.86672	0.84866	0.78871	0.60819	0.35128
780.002	0.87606	0.86672	0.85028	0.78935	0.60497	0.34967
780.002	0.87026	0.87123	0.85092	0.78806	0.60916	0.34967
780.002	0.87639	0.87284	0.84995	0.78484	0.60884	0.35096
780.002	0.87542	0.86929	0.8477	0.78935	0.61174	0.35289
780.002	0.87252	0.86639	0.85124	0.78774	0.60916	0.35063
780.002	0.87381	0.86768	0.85285	0.79129	0.60916	0.35128
780.002	0.87349	0.87058	0.85253	0.79032	0.60561	0.35031
780.002	0.87058	0.86929	0.84705	0.7871	0.60948	0.35289
780.002	0.8722	0.86929	0.84673	0.78871	0.60368	0.35063
780.002	0.87058	0.87026	0.84963	0.78452	0.60626	0.35063
780.002	0.87671	0.86994	0.85028	0.78935	0.60722	0.35257
780.002	0.87445	0.86639	0.84963	0.78935	0.60916	0.35483
780.002	0.87574	0.86414	0.85221	0.78871	0.6069	0.3516
780.002	0.878	0.86768	0.84834	0.79	0.60626	0.35386
780.002	0.87413	0.87187	0.85124	0.78871	0.60529	0.35289
780.002	0.87381	0.86639	0.84866	0.78677	0.60594	0.35418
780.002	0.87155	0.86994	0.8535	0.78774	0.60594	0.35031
780.002	0.87639	0.86929	0.84447	0.78677	0.60626	0.3516
780.002	0.8722	0.8651	0.85189	0.78677	0.60174	0.35354
780.002	0.87252	0.8651	0.84899	0.78581	0.60465	0.34999
780.002	0.87381	0.87026	0.85028	0.78548	0.60239	0.35354
780.002	0.87445	0.86865	0.84995	0.78323	0.60626	0.35225
780.002	0.87542	0.8651	0.85028	0.78806	0.60497	0.35386
780.002	0.86994	0.86607	0.84963	0.78548	0.60529	0.35708
780.002	0.87155	0.86543	0.84963	0.78291	0.60271	0.35483
780.002	0.8722	0.86446	0.85382	0.78645	0.60271	0.35225
780.002	0.87445	0.86317	0.85092	0.78516	0.60239	0.3545
780.002	0.87252	0.86639	0.85028	0.78355	0.60368	0.35354
780.002	0.87381	0.86414	0.84802	0.7871	0.60013	0.3545
780.002	0.87639	0.86124	0.84931	0.78484	0.60013	0.3545
780.002	0.87381	0.86672	0.84802	0.78323	0.60303	0.35611
780.002	0.87187	0.86414	0.84834	0.78581	0.60078	0.35063
780.002	0.87542	0.86543	0.85285	0.78742	0.60142	0.35386
780.002	0.87413	0.86994	0.85092	0.78419	0.60207	0.35354
780.002	0.87606	0.8651	0.85221	0.78291	0.59723	0.35579
780.002	0.8722	0.86736	0.84931	0.78323	0.59788	0.35644
780.002	0.87187	0.86929	0.85028	0.78645	0.60046	0.35321
780.002	0.87349	0.86736	0.84866	0.78581	0.60078	0.35354
780.002	0.87768	0.86543	0.85157	0.78	0.60013	0.3545
780.002	0.8751	0.86607	0.84673	0.78194	0.59304	0.35676
780.002	0.87316	0.86381	0.84673	0.78806	0.60174	0.35289
780.002	0.87316	0.86897	0.85124	0.78645	0.59594	0.35644
780.002	0.87703	0.86543	0.85028	0.78194	0.59852	0.35225
780.002	0.87187	0.86962	0.84705	0.78645	0.60013	0.35354
780.002	0.87477	0.86672	0.84512	0.78226	0.59852	0.35192
780.002	0.87445	0.86672	0.85028	0.78419	0.60303	0.35579
780.002	0.86929	0.86639	0.84866	0.78774	0.59852	0.3574
780.002	0.8751	0.86897	0.85092	0.78355	0.59143	0.35869
780.002	0.87187	0.86929	0.85382	0.78387	0.59691	0.35321
780.002	0.87477	0.86639	0.84866	0.78194	0.59626	0.35676
780.002	0.87413	0.87123	0.84995	0.78323	0.59498	0.35869
780.002	0.8722	0.87058	0.84931	0.78484	0.5953	0.35966
780.002	0.87058	0.8651	0.84866	0.78484	0.59626	0.35676
780.002	0.87155	0.8651	0.85285	0.77968	0.59433	0.35515
780.002	0.87381	0.86704	0.84609	0.78613	0.59465	0.35547
780.002	0.87381	0.87091	0.85157	0.78677	0.59304	0.35644
780.002	0.86833	0.86962	0.84738	0.78226	0.59626	0.35515
780.002	0.87284	0.86414	0.85285	0.78323	0.59336	0.35644
780.002	0.86865	0.8651	0.85253	0.78516	0.59401	0.3574
780.002	0.87381	0.86801	0.85092	0.78258	0.59272	0.35547
780.002	0.87123	0.86962	0.84738	0.78677	0.59175	0.35773
780.002	0.87349	0.86672	0.85189	0.78	0.59917	0.35579
780.002	0.87768	0.86575	0.84738	0.78226	0.59594	0.3574
780.002	0.87252	0.86381	0.84899	0.78645	0.59562	0.35547
780.002	0.87058	0.86414	0.85189	0.78	0.59336	0.35934
780.002	0.87542	0.86414	0.85028	0.77936	0.59594	0.35869
780.002	0.86929	0.86704	0.85124	0.78291	0.59465	0.35611
780.002	0.87284	0.86543	0.85092	0.78355	0.59788	0.35902
780.002	0.87349	0.86317	0.84963	0.78	0.59207	0.36127
780.002	0.87187	0.86607	0.84705	0.78	0.5953	0.35902
780.002	0.87445	0.86672	0.8477	0.78355	0.59304	0.36159
780.002	0.86865	0.86607	0.84963	0.78226	0.59046	0.35934
780.002	0.86929	0.86607	0.84415	0.77807	0.59143	0.36063
780.002	0.87349	0.86607	0.84673	0.78258	0.59207	0.35869
780.002	0.87284	0.86349	0.8506	0.77581	0.59143	0.3574
780.002	0.86897	0.86639	0.84931	0.78226	0.59111	0.36159
780.002	0.86704	0.86897	0.84738	0.78162	0.59111	0.35998
780.002	0.86801	0.86478	0.8477	0.78097	0.58853	0.36224
780.002	0.87413	0.86414	0.85318	0.7771	0.59079	0.35966
780.002	0.87058	0.86414	0.84834	0.78065	0.58917	0.35966
780.002	0.87123	0.86672	0.84738	0.78291	0.58756	0.36127
780.002	0.87284	0.86607	0.84673	0.78484	0.59143	0.36256
780.002	0.87445	0.86285	0.84866	0.78	0.59143	0.35998
780.002	0.87413	0.86285	0.85253	0.78162	0.59498	0.36063
780.002	0.87413	0.86478	0.84544	0.78323	0.59014	0.36546
780.002	0.87252	0.86962	0.84866	0.77775	0.58498	0.36031
780.002	0.87155	0.86672	0.8506	0.77839	0.58917	0.35837
780.002	0.87477	0.87316	0.84447	0.78	0.58756	0.35902
780.002	0.8722	0.86672	0.84963	0.78323	0.58885	0.36095
780.002	0.87316	0.86704	0.84254	0.77968	0.58563	0.36031
780.002	0.87606	0.86349	0.84318	0.77839	0.58466	0.3645
780.002	0.86833	0.86929	0.85124	0.78033	0.58788	0.36321
780.002	0.87284	0.86768	0.84576	0.78129	0.58498	0.36643
780.002	0.86897	0.86478	0.84899	0.78129	0.58821	0.36159
780.002	0.87187	0.86543	0.84834	0.77968	0.58885	0.36321
780.002	0.8722	0.86446	0.84673	0.78581	0.58724	0.36353
780.002	0.87252	0.8651	0.84963	0.78033	0.58498	0.36514
780.002	0.87445	0.86381	0.84447	0.77904	0.58466	0.36321
780.002	0.86929	0.86478	0.84512	0.78097	0.58692	0.36127
780.002	0.86962	0.86349	0.84576	0.78097	0.58369	0.36256
780.002	0.87123	0.8651	0.84899	0.78065	0.58305	0.36224
780.002	0.87316	0.86381	0.84415	0.77936	0.59046	0.36514
780.002	0.86994	0.86414	0.84802	0.78033	0.57983	0.36353
780.002	0.86962	0.86833	0.84899	0.78226	0.58176	0.36159
780.002	0.87187	0.86575	0.84673	0.77904	0.58402	0.36321
780.002	0.87252	0.86156	0.85092	0.78065	0.58144	0.36611
780.002	0.87316	0.86543	0.84802	0.78258	0.58498	0.36288
780.002	0.87155	0.86414	0.84641	0.77549	0.58402	0.36385
780.002	0.86865	0.86962	0.84866	0.77936	0.58208	0.3674
780.002	0.86994	0.87123	0.84802	0.78226	0.58305	0.36321
780.002	0.87026	0.86253	0.84512	0.77614	0.58273	0.36224
780.002	0.86929	0.86607	0.84866	0.78129	0.58015	0.36772
780.002	0.8722	0.87026	0.84834	0.77807	0.58434	0.36288
780.002	0.87155	0.86349	0.84738	0.77871	0.57531	0.36546
780.002	0.87187	0.86929	0.84802	0.77936	0.58015	0.3645
780.002	0.86865	0.8651	0.84899	0.77581	0.57789	0.3645
780.002	0.87058	0.86607	0.85124	0.78419	0.57467	0.36675
780.002	0.8722	0.86672	0.84899	0.78065	0.58305	0.36417
780.002	0.87252	0.86253	0.84318	0.77517	0.58337	0.36514
780.002	0.87445	0.86575	0.84641	0.77968	0.57596	0.36643
780.002	0.87026	0.86446	0.84899	0.78065	0.57789	0.36643
780.002	0.87091	0.86768	0.8506	0.77968	0.57757	0.36933
780.002	0.86929	0.86639	0.84512	0.78065	0.5795	0.37094
780.002	0.87574	0.86962	0.84738	0.77743	0.58176	0.36901
780.002	0.8722	0.86124	0.85092	0.78129	0.57725	0.36514
780.002	0.87413	0.86607	0.84802	0.78033	0.5737	0.36579
780.002	0.87316	0.86414	0.84383	0.77646	0.57692	0.36772
780.002	0.86929	0.86446	0.84705	0.77678	0.57563	0.36869
780.002	0.86736	0.86381	0.84995	0.77646	0.57983	0.3674
780.002	0.87026	0.86478	0.84222	0.77871	0.57886	0.37223
780.002	0.87058	0.86639	0.84963	0.77839	0.58079	0.36901
780.002	0.87026	0.86736	0.84512	0.77871	0.57273	0.36546
780.002	0.87155	0.86414	0.84738	0.78	0.57402	0.36965
780.002	0.87155	0.86575	0.84609	0.78162	0.5766	0.37191
780.002	0.86672	0.86381	0.85028	0.77323	0.57144	0.36933
780.002	0.86897	0.86768	0.8477	0.77871	0.57499	0.3703
780.002	0.87284	0.8651	0.84866	0.77936	0.57467	0.36869
780.002	0.87123	0.8651	0.84512	0.77839	0.57273	0.36901
780.002	0.87316	0.86381	0.84705	0.77775	0.5737	0.36869
780.002	0.87058	0.86478	0.84738	0.77871	0.57015	0.37094
780.002	0.8722	0.86639	0.84351	0.77581	0.56919	0.37223
780.002	0.87123	0.86381	0.85124	0.77775	0.56983	0.36869
780.002	0.86607	0.86285	0.84641	0.77614	0.57048	0.36836
780.002	0.87381	0.86736	0.84738	0.77388	0.56951	0.37191
780.002	0.86929	0.86833	0.84738	0.77195	0.57435	0.3703
780.002	0.87123	0.86768	0.84673	0.77517	0.56725	0.37159
780.002	0.87413	0.86736	0.84641	0.77678	0.57467	0.3703
780.002	0.87542	0.86349	0.84802	0.77581	0.57402	0.3761
780.002	0.87671	0.86543	0.84705	0.77452	0.57628	0.3703
780.002	0.87284	0.86414	0.84802	0.77291	0.5737	0.37675
780.002	0.87381	0.86575	0.84512	0.77517	0.57144	0.37062
780.002	0.8722	0.86607	0.84866	0.77614	0.57273	0.37481
780.002	0.87026	0.86768	0.84609	0.77549	0.57596	0.37384
780.002	0.86929	0.86704	0.84286	0.77678	0.57306	0.37191
780.002	0.87284	0.86639	0.8448	0.77356	0.56532	0.37352
780.002	0.86929	0.86156	0.84641	0.77323	0.56371	0.37417
780.002	0.87123	0.86414	0.84705	0.7742	0.56596	0.37352
780.002	0.86639	0.86607	0.84512	0.77195	0.56822	0.37417
780.002	0.87026	0.86349	0.84447	0.77227	0.56854	0.37288
780.002	0.87381	0.86446	0.84802	0.77452	0.56629	0.37384
780.002	0.87026	0.86736	0.84609	0.77871	0.56564	0.37771
780.002	0.87445	0.86317	0.84609	0.77549	0.56564	0.3703
780.002	0.87284	0.86736	0.84609	0.77517	0.56854	0.37352
780.002	0.87187	0.86543	0.84673	0.77936	0.56725	0.3761
780.002	0.87381	0.8651	0.84866	0.77259	0.56596	0.37384
780.002	0.87413	0.86607	0.84544	0.77291	0.56887	0.37384
780.002	0.87252	0.86285	0.84963	0.77323	0.56661	0.37642
780.002	0.87381	0.86962	0.84576	0.7713	0.56435	0.37707
780.002	0.87155	0.86478	0.84447	0.77195	0.5621	0.37481
780.002	0.87413	0.86124	0.84641	0.77162	0.55919	0.3732
780.002	0.86994	0.86575	0.84866	0.77452	0.56339	0.37803
780.002	0.87606	0.86672	0.84512	0.77356	0.56081	0.37481
780.002	0.87187	0.86672	0.84995	0.77517	0.56725	0.37707
780.002	0.87316	0.86897	0.84705	0.77743	0.56693	0.37513
780.002	0.8722	0.86575	0.84802	0.77485	0.56629	0.37803
780.002	0.8722	0.86253	0.84544	0.77162	0.565	0.37932
780.002	0.87252	0.86381	0.84641	0.77323	0.56177	0.37481
780.002	0.87123	0.8622	0.84899	0.76969	0.56145	0.37159
780.002	0.87058	0.86446	0.8448	0.77162	0.55855	0.37707
780.002	0.87445	0.86704	0.84738	0.77356	0.56467	0.38061
780.002	0.86897	0.86414	0.84286	0.77227	0.5621	0.38029
780.002	0.86639	0.86253	0.84931	0.77033	0.56048	0.37481
780.002	0.8722	0.86801	0.85028	0.77388	0.5621	0.37932
780.002	0.8722	0.86672	0.84544	0.77581	0.55533	0.379
780.002	0.87155	0.86897	0.84866	0.77323	0.55919	0.38029
780.002	0.87542	0.86768	0.84383	0.7655	0.55694	0.37288
780.002	0.8722	0.86704	0.84963	0.7713	0.56177	0.37771
780.002	0.87058	0.86414	0.84673	0.77259	0.56081	0.37868
780.002	0.86897	0.86478	0.84609	0.7684	0.56081	0.37932
780.002	0.87123	0.8622	0.84447	0.77162	0.55468	0.38158
780.002	0.8751	0.86543	0.84512	0.77227	0.55887	0.38126
780.002	0.87187	0.86736	0.84576	0.77356	0.55823	0.38158
780.002	0.87349	0.86801	0.84834	0.77162	0.56242	0.38029
780.002	0.86833	0.86317	0.84512	0.77066	0.55855	0.37707
780.002	0.87123	0.86285	0.84995	0.77227	0.55597	0.38029
780.002	0.8722	0.8651	0.84447	0.77162	0.55468	0.37771
780.002	0.87284	0.86253	0.84705	0.77452	0.54791	0.38255
780.002	0.87123	0.86156	0.84447	0.76808	0.55436	0.38319
780.002	0.87349	0.86639	0.84576	0.77001	0.55275	0.38448
780.002	0.87542	0.86672	0.84061	0.77259	0.55629	0.38094
780.002	0.86672	0.86091	0.84544	0.77098	0.55339	0.38255
780.002	0.87284	0.86414	0.84834	0.77485	0.55694	0.3819
780.002	0.87639	0.86672	0.84705	0.76582	0.55791	0.38061
780.002	0.8722	0.86543	0.84447	0.77001	0.55339	0.37965
780.002	0.87445	0.86736	0.84512	0.7684	0.55339	0.37965
780.002	0.87349	0.86704	0.84351	0.7655	0.56081	0.379
780.002	0.87187	0.86672	0.84576	0.77001	0.55855	0.38255
780.002	0.87155	0.8651	0.84802	0.76937	0.555	0.3819
780.002	0.87284	0.86188	0.84576	0.77033	0.55146	0.38319
780.002	0.86962	0.86672	0.84447	0.76872	0.55404	0.38061
780.002	0.86833	0.86543	0.84351	0.76421	0.55049	0.3819
780.002	0.86865	0.86349	0.84254	0.76969	0.55565	0.38448
780.002	0.87445	0.86253	0.8419	0.77162	0.55243	0.38319
780.002	0.87187	0.86543	0.84705	0.77227	0.55114	0.38158
780.002	0.87413	0.86478	0.84609	0.77098	0.55178	0.38706
780.002	0.86833	0.86253	0.84641	0.77098	0.55887	0.38642
780.002	0.86768	0.86381	0.84415	0.76969	0.55178	0.38448
780.002	0.86801	0.86317	0.84641	0.77098	0.55307	0.38771
780.002	0.87252	0.86639	0.83964	0.76969	0.55275	0.38642
780.002	0.86994	0.86381	0.84705	0.77001	0.55114	0.38642
780.002	0.87091	0.86478	0.8419	0.76743	0.55017	0.38384
780.002	0.8651	0.86575	0.84254	0.77259	0.55017	0.38642
780.002	0.87123	0.86833	0.84738	0.76872	0.55243	0.3848
780.002	0.8722	0.86414	0.84286	0.76679	0.54856	0.38706
780.002	0.87316	0.86285	0.8448	0.76679	0.55307	0.38545
780.002	0.87284	0.86317	0.84254	0.76969	0.54695	0.38609
780.002	0.87026	0.86317	0.84093	0.77001	0.54727	0.38771
780.002	0.86897	0.86446	0.84673	0.76937	0.54695	0.38416
780.002	0.87058	0.8593	0.84351	0.76872	0.54759	0.38738
780.002	0.86962	0.86446	0.84963	0.76647	0.54856	0.38932
780.002	0.87123	0.86156	0.84415	0.77033	0.5463	0.39125
780.002	0.87316	0.86575	0.84802	0.76904	0.54566	0.38964
780.002	0.86929	0.86414	0.84093	0.76389	0.55049	0.38996
780.002	0.87026	0.86381	0.84125	0.76711	0.55081	0.38513
780.002	0.8722	0.86349	0.84576	0.76647	0.54823	0.38867
780.002	0.86994	0.86833	0.84318	0.76775	0.54823	0.38964
780.002	0.87155	0.86446	0.84544	0.76743	0.54759	0.38932
780.002	0.86929	0.86704	0.83835	0.76518	0.54662	0.38577
780.002	0.87606	0.86672	0.84383	0.76453	0.53921	0.38867
780.002	0.87123	0.86607	0.84254	0.76711	0.54695	0.39093
780.002	0.86704	0.86317	0.84738	0.76614	0.54308	0.39093
780.002	0.87155	0.86994	0.84222	0.76453	0.54243	0.38738
780.002	0.87155	0.86349	0.84447	0.7684	0.54695	0.39286
780.002	0.87252	0.86704	0.84351	0.76743	0.53921	0.39157
780.002	0.87381	0.86414	0.84351	0.76131	0.54147	0.38835
780.002	0.87477	0.86543	0.84673	0.76421	0.54823	0.39093
780.002	0.87413	0.86768	0.8419	0.76389	0.54018	0.39125
780.002	0.86994	0.86543	0.84254	0.76389	0.54308	0.39705
780.002	0.86607	0.86575	0.84254	0.76711	0.54276	0.39061
780.002	0.86897	0.86478	0.84286	0.76485	0.53921	0.38899
780.002	0.86962	0.8651	0.8419	0.76582	0.53889	0.39447
780.002	0.86962	0.86736	0.84222	0.76356	0.54114	0.39028
780.002	0.86962	0.86285	0.83738	0.76647	0.54276	0.3919
780.002	0.87123	0.86253	0.84415	0.76743	0.54566	0.39512
780.002	0.86929	0.86446	0.84318	0.75937	0.54114	0.39157
780.002	0.87155	0.86414	0.84641	0.76227	0.54082	0.3948
780.002	0.87026	0.86575	0.8419	0.76389	0.54211	0.39641
780.002	0.87316	0.86414	0.84447	0.76647	0.54082	0.39415
780.002	0.87187	0.86801	0.84576	0.76453	0.5405	0.39995
780.002	0.87155	0.86962	0.84254	0.76614	0.54243	0.39383
780.002	0.87381	0.86188	0.84318	0.76485	0.53631	0.39705
780.002	0.86704	0.86285	0.84254	0.76195	0.54082	0.39447
780.002	0.86801	0.85995	0.8419	0.76227	0.53631	0.39673
780.002	0.87929	0.86381	0.84157	0.76582	0.5376	0.39641
780.002	0.87058	0.8622	0.84222	0.76679	0.53502	0.39738
780.002	0.87155	0.86414	0.8419	0.76292	0.54179	0.39254
780.002	0.87735	0.8622	0.83674	0.76711	0.5434	0.3919
780.002	0.86897	0.8622	0.8419	0.76356	0.53663	0.39673
780.002	0.87252	0.86446	0.84028	0.76389	0.53856	0.39447
780.002	0.86801	0.86156	0.8419	0.76066	0.53921	0.39383
780.002	0.87123	0.86349	0.84415	0.76066	0.53599	0.39641
780.002	0.87091	0.86414	0.8448	0.76292	0.53244	0.39576
780.002	0.86962	0.86285	0.84351	0.76292	0.53566	0.39512
780.002	0.87155	0.86317	0.83932	0.7626	0.54114	0.39544
780.002	0.86897	0.86543	0.84286	0.76356	0.53856	0.39641
780.002	0.87091	0.86414	0.84415	0.76518	0.53534	0.4006
780.002	0.86639	0.86059	0.84802	0.7626	0.53405	0.39673
780.002	0.86897	0.86381	0.84447	0.76163	0.53953	0.39544
780.002	0.87252	0.85866	0.8448	0.75486	0.5318	0.39415
780.002	0.86962	0.85962	0.84125	0.76195	0.5376	0.39673
780.002	0.87091	0.86672	0.84351	0.76292	0.52728	0.39673
780.002	0.86962	0.86188	0.84061	0.76485	0.53566	0.4006
780.002	0.87284	0.86543	0.8419	0.76163	0.53308	0.39834
780.002	0.87026	0.86414	0.8419	0.76099	0.53405	0.3948
780.002	0.87477	0.86478	0.84383	0.76163	0.53244	0.4035
780.002	0.86929	0.86543	0.83803	0.75905	0.53212	0.4006
780.002	0.87413	0.8622	0.83996	0.7597	0.53437	0.40092
780.002	0.87155	0.86381	0.84028	0.76227	0.53824	0.40028
780.002	0.87058	0.86285	0.84286	0.75841	0.53244	0.39834
780.002	0.86833	0.85962	0.84351	0.76227	0.53212	0.40157
780.002	0.86897	0.86414	0.84383	0.75615	0.52857	0.39705
780.002	0.86929	0.86414	0.84738	0.76356	0.53276	0.40479
780.002	0.86833	0.86253	0.8448	0.76131	0.53115	0.40414
780.002	0.86736	0.86414	0.84318	0.75615	0.52922	0.39899
780.002	0.87058	0.85801	0.84061	0.76066	0.53051	0.4035
780.002	0.86833	0.86349	0.8419	0.7626	0.53083	0.39802
780.002	0.86994	0.86381	0.84318	0.75873	0.53212	0.40318
780.002	0.87284	0.85962	0.8377	0.76034	0.53244	0.40189
780.002	0.86994	0.8622	0.84125	0.7626	0.52986	0.4035
780.002	0.87155	0.86156	0.84061	0.75518	0.52986	0.39963
780.002	0.86865	0.86027	0.84125	0.75841	0.52567	0.40576
780.002	0.86865	0.86575	0.83738	0.75712	0.5276	0.40318
780.002	0.87058	0.85962	0.84157	0.75873	0.52438	0.40576
780.002	0.86865	0.86736	0.84512	0.76002	0.52535	0.4064
780.002	0.87091	0.86543	0.83835	0.75551	0.52696	0.40318
780.002	0.87026	0.86478	0.83867	0.75841	0.52212	0.40705
780.002	0.86865	0.86446	0.84254	0.75551	0.52535	0.40543
780.002	0.87026	0.86736	0.8419	0.75873	0.51987	0.40382
780.002	0.87187	0.86414	0.84673	0.75551	0.52696	0.40543
780.002	0.86736	0.86349	0.83674	0.75518	0.52535	0.4064
780.002	0.8722	0.86349	0.84157	0.75518	0.5247	0.40479
780.002	0.87091	0.8622	0.8377	0.7597	0.52825	0.40866
780.002	0.86833	0.86381	0.83964	0.75905	0.52309	0.40479
780.002	0.87026	0.86478	0.84125	0.75712	0.52535	0.41059
780.002	0.86639	0.86156	0.8377	0.75454	0.52277	0.40866
780.002	0.87091	0.86156	0.84061	0.76195	0.52148	0.40543
780.002	0.86607	0.86091	0.83964	0.75551	0.5218	0.40447
780.002	0.86865	0.86768	0.84061	0.76002	0.51826	0.40543
780.002	0.87058	0.86349	0.83835	0.75647	0.51793	0.41091
780.002	0.87155	0.86091	0.84286	0.75583	0.51987	0.40995
780.002	0.86833	0.86253	0.84318	0.75583	0.52212	0.4093
780.002	0.86704	0.86446	0.84641	0.75486	0.51761	0.40608
780.002	0.86897	0.8622	0.84222	0.7526	0.51955	0.4093
780.002	0.86994	0.8622	0.83867	0.75357	0.52245	0.40995
780.002	0.86929	0.86285	0.83674	0.75422	0.52051	0.40834
780.002	0.86929	0.86381	0.84157	0.75583	0.51439	0.41253
780.002	0.8722	0.8622	0.84028	0.75615	0.52116	0.40866
780.002	0.86897	0.85866	0.84028	0.75873	0.51955	0.41382
780.002	0.87155	0.85866	0.8419	0.76002	0.51987	0.41543
780.002	0.8651	0.86478	0.83996	0.75357	0.51729	0.41124
780.002	0.87091	0.86414	0.83867	0.75615	0.51987	0.41349
780.002	0.86994	0.86446	0.8377	0.75712	0.51632	0.41414
780.002	0.86736	0.8651	0.83835	0.75518	0.51278	0.41285
780.002	0.86994	0.86124	0.84254	0.75293	0.52019	0.41704
780.002	0.86833	0.85801	0.84061	0.75551	0.51793	0.41478
780.002	0.86865	0.86575	0.84061	0.75583	0.51245	0.41188
780.002	0.86768	0.86027	0.84157	0.75422	0.51407	0.41317
780.002	0.86929	0.86124	0.83932	0.75679	0.51278	0.41188
780.002	0.86929	0.85833	0.83706	0.75325	0.52116	0.41188
780.002	0.86865	0.85995	0.84028	0.75035	0.51278	0.41414
780.002	0.87413	0.86285	0.83835	0.75454	0.51536	0.41156
780.002	0.87026	0.86253	0.83964	0.75583	0.51664	0.41478
780.002	0.86994	0.86381	0.83803	0.75228	0.51664	0.41285
780.002	0.86672	0.85833	0.83577	0.75293	0.51374	0.41091
780.002	0.86801	0.86478	0.83835	0.75293	0.51116	0.41607
780.002	0.8651	0.85898	0.83932	0.75357	0.51407	0.40834
780.002	0.86929	0.86381	0.83803	0.75712	0.51213	0.41736
780.002	0.86994	0.86253	0.84093	0.75647	0.51664	0.41253
780.002	0.86897	0.86446	0.84286	0.75679	0.51116	0.41897
780.002	0.86865	0.8593	0.83867	0.75808	0.516	0.41446
780.002	0.86639	0.86285	0.84093	0.75679	0.51245	0.41639
780.002	0.87058	0.86027	0.83996	0.7526	0.51149	0.41768
780.002	0.86736	0.86027	0.84415	0.75293	0.51407	0.41446
780.002	0.86575	0.86543	0.84061	0.75583	0.51245	0.41801
780.002	0.87284	0.86478	0.84061	0.75293	0.50665	0.41801
780.002	0.87284	0.86704	0.83964	0.75679	0.51568	0.41607
780.002	0.8722	0.85995	0.84093	0.75647	0.50826	0.42026
780.002	0.86704	0.86285	0.83899	0.75196	0.51149	0.42187
780.002	0.87026	0.86156	0.84125	0.75099	0.51116	0.41768
780.002	0.8651	0.86188	0.83351	0.7526	0.50826	0.41672
780.002	0.86446	0.86607	0.84028	0.75228	0.51084	0.42091
780.002	0.87026	0.85995	0.83706	0.75131	0.50697	0.42252
780.002	0.8651	0.86091	0.83803	0.75551	0.51084	0.41994
780.002	0.86897	0.86253	0.83932	0.75647	0.50891	0.41962
780.002	0.86994	0.86317	0.83609	0.75067	0.51149	0.41672
780.002	0.86801	0.86253	0.84125	0.75164	0.50633	0.41897
780.002	0.87123	0.86156	0.83642	0.74745	0.50826	0.4251
780.002	0.86801	0.85672	0.83867	0.75196	0.51084	0.42091
780.002	0.86962	0.85737	0.84447	0.7526	0.50536	0.4193
780.002	0.86897	0.85769	0.8419	0.75228	0.50762	0.4222
780.002	0.86704	0.86381	0.83803	0.75551	0.50568	0.42026
780.002	0.86349	0.85898	0.84222	0.74906	0.50536	0.42284
780.002	0.86768	0.86188	0.83803	0.75099	0.50278	0.42026
780.002	0.86801	0.85995	0.83964	0.75196	0.50053	0.42768
780.002	0.87123	0.86156	0.83867	0.74777	0.50278	0.42574
780.002	0.86736	0.85995	0.83674	0.75131	0.50407	0.42284
780.002	0.86736	0.86414	0.83899	0.7526	0.49956	0.42026
780.002	0.86736	0.86156	0.84222	0.75196	0.50536	0.42026
780.002	0.86801	0.86414	0.84028	0.75067	0.50149	0.42349
780.002	0.87058	0.86285	0.83964	0.7468	0.50182	0.42316
780.002	0.86994	0.86027	0.83609	0.75003	0.4973	0.42155
780.002	0.86768	0.8622	0.83964	0.74745	0.50311	0.4251
780.002	0.86865	0.8622	0.83803	0.74712	0.5002	0.42735
780.002	0.8651	0.8593	0.83996	0.7497	0.50117	0.42606
780.002	0.86768	0.85962	0.83803	0.7468	0.50117	0.42542
780.002	0.86929	0.86253	0.83706	0.75293	0.50407	0.42929
780.002	0.87123	0.86253	0.83867	0.74745	0.50601	0.42413
780.002	0.87026	0.85769	0.83964	0.74809	0.50117	0.42445
780.002	0.86865	0.85898	0.84028	0.74809	0.50053	0.42284
780.002	0.87026	0.8622	0.84125	0.75003	0.50149	0.42316
[truncated: 10,503 more rows]

## Sheet: Figure3c
Time	Wavelength Shift		Time	Fr
s	pm		s	mN
0.05	-3.924e-06		-0.48092	0.13
0.1	-0.00708		-0.32062	0.13
0.15	-0.00703		-0.16031	0.13
0.2	-0.00238		0	0.13
0.25	0.00127		0.16031	0.13
0.3	0.00133		0.32062	0.13
0.35	0.00138		0.48092	0.13
0.4	0.00117		0.64123	0.13
0.45	0.00122		0.80154	0.12
0.5	0.00127		0.96185	0.13
0.55	0.00119		1.12215	0.13
0.6	0.00204		1.28246	0.13
0.65	0.00323		1.44277	0.12
0.7	0.00328		1.60308	0.12
0.75	0.0028		1.76338	0.13
0.8	0.00285		1.92369	0.13
0.85	0.00697		2.084	0.13
0.9	0.00703		2.24431	0.13
0.95	0.00341		2.40462	0.13
1	0.00346		2.56492	0.13
1.05	0.00352		2.72523	0.13
1.1	0.00464		2.88554	0.12
1.15	-0.000376919		3.04585	0.12
1.2	0.00188		3.20615	0.13
1.25	0.00193		3.36646	0.13
1.3	0.00265		3.52677	0.13
1.35	0.0081		3.68708	0.13
1.4	0.00522		3.84738	0.13
1.45	0.00554		4.00769	0.13
1.5	0.00533		4.168	0.13
1.55	0.00305		4.32831	0.13
1.6	0.0025		4.48862	0.13
1.65	-0.000116159		4.64892	0.13
1.7	-6.3416e-05		4.80923	0.13
1.75	0.00292		4.96954	0.13
1.8	0.00498		5.12985	0.13
1.85	0.00503		5.29015	0.13
1.9	0.00515		5.45046	0.13
1.95	0.00433		5.61077	0.13
2	0.00225		5.77108	0.13
2.05	0.00231		5.93138	0.13
2.1	0.00343		6.09169	0.13
2.15	0.00348		6.252	0.13
2.2	0.005		6.41231	0.13
2.25	0.00292		6.57262	0.13
2.3	0.00237		6.73292	0.13
2.35	0.00242		6.89323	0.13
2.4	0.00381		7.05354	0.13
2.45	0.00526		7.21385	0.13
2.5	0.00531		7.37415	0.13
2.55	0.0039		7.53446	0.12
2.6	0.00322		7.69477	0.13
2.65	0.00121		7.85508	0.13
2.7	0.000858104		8.01538	0.13
2.75	0.000910847		8.17569	0.13
2.8	0.00256		8.336	0.13
2.85	0.00308		8.49631	0.13
2.9	0.00647		8.65662	0.13
2.95	0.00319		8.81692	0.12
3	0.00111		8.97723	0.12
3.05	0.000827303		9.13754	0.12
3.1	0.000880045		9.29785	0.12
3.15	0.0016		9.45815	0.12
3.2	0.00225		9.61846	0.12
3.25	0.0017		9.77877	0.12
3.3	0.000824349		9.93908	0.12
3.35	0.000877092		10.0994	0.13
3.4	0.00153		10.2597	0.13
3.45	0.00258		10.42	0.13
3.5	0.00297		10.5803	0.13
3.55	0.00302		10.7406	0.13
3.6	0.00307		10.9009	0.13
3.65	0.00273		11.0612	0.13
3.7	0.00125		11.2215	0.13
3.75	0.00123		11.3819	0.13
3.8	0.00135		11.5421	0.13
3.85	-0.00473		11.7025	0.13
3.9	0.00286		11.8628	0.13
3.95	0.00144		12.0231	0.13
4	0.0015		12.1834	0.13
4.05	0.000415489		12.3437	0.13
4.1	0.000468232		12.504	0.13
4.15	0.000387641		12.6643	0.12
4.2	0.00237		12.8246	0.12
4.25	0.00243		12.9849	0.12
4.3	0.00248		13.1452	0.13
4.35	0.0028		13.3055	0.12
4.4	0.00225		13.4658	0.12
4.45	0.0023		13.6262	0.13
4.5	-0.000776493		13.7865	0.13
4.55	-0.000723751		13.9468	0.13
4.6	-0.000537675		14.1071	0.13
4.65	4.84013e-05		14.2674	0.13
4.7	0.000101144		14.4277	0.13
4.75	0.00309		14.588	0.13
4.8	0.00314		14.7483	0.13
4.85	0.00319		14.9086	0.13
4.9	0.00238		15.0689	0.13
4.95	0.00243		15.2292	0.13
5	0.00188		15.3895	0.13
5.05	0.00194		15.5498	0.13
5.1	0.00279		15.7102	0.13
5.15	0.00284		15.8705	0.13
5.2	0.0021		16.0308	0.13
5.25	-0.000385353		16.1911	0.13
5.3	-0.00173		16.3514	0.13
5.35	-0.00168		16.5117	0.13
5.4	0.000239541		16.672	0.13
5.45	0.000892284		16.8323	0.13
5.5	0.000945027		16.9926	0.13
5.55	0.00153		17.1529	0.13
5.6	0.00158		17.3132	0.13
5.65	0.0011		17.4735	0.13
5.7	0.00116		17.6338	0.13
5.75	-0.000524593		17.7941	0.13
5.8	0.00199		17.9545	0.13
5.85	-0.000619108		18.1148	0.13
5.9	0.000233635		18.2751	0.13
5.95	0.000286377		18.4354	0.13
6	0.00033912		18.5957	0.13
6.05	0.00213		18.756	0.13
6.1	-0.00109		18.9163	0.13
6.15	0.00136		19.0766	0.13
6.2	0.000616757		19.2369	0.13
6.25	0.00147		19.3972	0.13
6.3	0.000722243		19.5575	0.13
6.35	0.00337		19.7178	0.13
6.4	0.000227728		19.8782	0.13
6.45	0.00188		20.0385	0.13
6.5	0.00193		20.1988	0.13
6.55	0.00199		20.3591	0.13
6.6	0.00197		20.5194	0.13
6.65	0.00189		20.6797	0.13
6.7	0.00194		20.84	0.13
6.75	0.00306		21.0003	0.13
6.8	0.00312		21.1606	0.13
6.85	0.0031		21.3209	0.13
6.9	0.00109		21.4812	0.13
6.95	0.00114		21.6415	0.13
7	0.00119		21.8019	0.13
7.05	0.00151		21.9622	0.13
7.1	0.00157		22.1225	0.13
7.15	0.00255		22.2828	0.13
7.2	0.00374		22.4431	0.13
7.25	0.00379		22.6034	0.13
7.3	0.00191		22.7637	0.13
7.35	0.0017		22.924	0.13
7.4	0.00202		23.0843	0.13
7.45	0.00307		23.2446	0.13
7.5	0.00312		23.4049	0.13
7.55	0.00131		23.5652	0.13
7.6	0.00136		23.7255	0.13
7.65	0.00155		23.8859	0.13
7.7	0.0016		24.0462	0.13
7.75	0.00132		24.2065	0.13
7.8	0.00137		24.3668	0.13
7.85	0.00242		24.5271	0.13
7.9	0.00248		24.6874	0.13
7.95	0.00253		24.8477	0.13
8	0.00245		25.008	0.13
8.05	0.00297		25.1683	0.12
8.1	0.00255		25.3286	0.13
8.15	0.000607055		25.4889	0.13
8.2	0.000593131		25.6492	0.13
8.25	0.000645873		25.8095	0.13
8.3	-0.00117		25.9699	0.12
8.35	0.00328		26.1302	0.13
8.4	0.0012		26.2905	0.13
8.45	0.00339		26.4508	0.13
8.5	0.00378		26.6111	0.13
8.55	0.0051		26.7714	0.13
8.6	0.00388		26.9317	0.13
8.65	0.0052		27.092	0.13
8.7	0.00439		27.2523	0.13
8.75	0.00444		27.4126	0.13
8.8	0.00449		27.5729	0.13
8.85	0.00508		27.7332	0.13
8.9	0.00513		27.8935	0.13
8.95	0.00318		28.0539	0.13
9	0.00317		28.2142	0.13
9.05	0.00322		28.3745	0.13
9.1	0.00514		28.5348	0.13
9.15	0.0052		28.6951	0.13
9.2	0.00525		28.8554	0.13
9.25	0.00277		29.0157	0.13
9.3	0.00569		29.176	0.13
9.35	0.00574		29.3363	0.13
9.4	0.00579		29.4966	0.13
9.45	0.00471		29.6569	0.13
9.5	0.00476		29.8172	0.13
9.55	0.00482		29.9775	0.13
9.6	0.00567		30.1379	0.13
9.65	0.00452		30.2981	0.13
9.7	0.00458		30.4585	0.13
9.75	0.00463		30.6188	0.13
9.8	0.00268		30.7791	0.13
9.85	0.0054		30.9394	0.13
9.9	0.00539		31.0997	0.13
9.95	0.00544		31.26	0.13
10	0.00549		31.4203	0.13
10.05	0.00428		31.5806	0.13
10.1	0.00473		31.7409	0.13
10.15	0.00372		31.9012	0.13
10.2	0.00397		32.0615	0.13
10.25	0.00402		32.2219	0.13
10.3	0.00694		32.3822	0.13
10.35	0.00699		32.5425	0.13
10.4	0.00411		32.7028	0.13
10.45	0.0037		32.8631	0.15
10.5	0.00375		33.0234	0.16
10.55	0.00387		33.1837	0.17
10.6	0.00426		33.344	0.18
10.65	0.00631		33.5043	0.19
10.7	0.0065		33.6646	0.21
10.75	0.00668		33.8249	0.22
10.8	0.00674		33.9852	0.23
10.85	0.00699		34.1455	0.24
10.9	0.00537		34.3058	0.25
10.95	0.00523		34.4661	0.26
11	0.00528		34.6265	0.26
11.05	0.00513		34.7868	0.25
11.1	0.00579		34.9471	0.25
11.15	0.00524		35.1074	0.26
11.2	0.00476		35.2677	0.25
11.25	0.00481		35.428	0.25
11.3	0.0038		35.5883	0.26
11.35	0.00878		35.7486	0.26
11.4	0.0033		35.9089	0.26
11.45	0.00335		36.0692	0.25
11.5	0.00341		36.2295	0.25
11.55	0.00366		36.3899	0.25
11.6	0.00538		36.5502	0.25
11.65	0.00543		36.7105	0.25
11.7	0.00549		36.8708	0.25
11.75	0.00647		37.0311	0.25
11.8	0.00506		37.1914	0.25
11.85	0.00538		37.3517	0.25
11.9	0.00543		37.512	0.25
11.95	0.00548		37.6723	0.25
12	0.0064		37.8326	0.25
12.05	0.00332		37.9929	0.25
12.1	0.00524		38.1532	0.25
12.15	0.00529		38.3135	0.25
12.2	0.00535		38.4738	0.25
12.25	0.00693		38.6341	0.25
12.3	0.00365		38.7945	0.25
12.35	0.0079		38.9548	0.25
12.4	0.00796		39.1151	0.25
12.45	0.00801		39.2754	0.25
12.5	0.008		39.4357	0.25
12.55	0.00712		39.596	0.25
12.6	0.00577		39.7563	0.25
12.65	0.00582		39.9166	0.25
12.7	0.00567		40.0769	0.25
12.75	0.00519		40.2372	0.25
12.8	0.00525		40.3975	0.25
12.85	0.0053		40.5579	0.25
12.9	0.00642		40.7182	0.25
12.95	0.0056		40.8785	0.25
13	0.00566		41.0388	0.25
13.05	0.00571		41.1991	0.26
13.1	0.0057		41.3594	0.25
13.15	0.00535		41.5197	0.25
13.2	0.00353		41.68	0.25
13.25	0.00305		41.8403	0.25
13.3	0.00311		42.0006	0.25
13.35	0.00283		42.1609	0.25
13.4	0.00215		42.3212	0.25
13.45	0.00293		42.4815	0.26
13.5	0.00525		42.6418	0.25
13.55	0.0053		42.8021	0.25
13.6	0.00516		42.9625	0.25
13.65	0.000608748		43.1228	0.25
13.7	0.00339		43.2831	0.25
13.75	0.00165		43.4434	0.25
13.8	0.0021		43.6037	0.24
13.85	0.00215		43.764	0.24
13.9	0.00667		43.9243	0.25
13.95	0.00673		44.0846	0.25
14	0.00478		44.2449	0.25
14.05	0.00383		44.4052	0.25
14.1	0.00488		44.5655	0.25
14.15	0.00594		44.7259	0.25
14.2	0.00599		44.8862	0.25
14.25	0.00337		45.0465	0.25
14.3	0.00343		45.2068	0.25
14.35	0.00368		45.3671	0.25
14.4	0.00387		45.5274	0.25
14.45	0.00379		45.6877	0.25
14.5	0.00364		45.848	0.24
14.55	0.00369		46.0083	0.24
14.6	0.00228		46.1686	0.25
14.65	0.00413		46.3289	0.25
14.7	0.00432		46.4892	0.25
14.75	0.00437		46.6495	0.24
14.8	0.00249		46.8098	0.25
14.85	0.00254		46.9701	0.25
14.9	0.00219		47.1305	0.25
14.95	0.00191		47.2908	0.25
15	0.0019		47.4511	0.25
15.05	0.00195		47.6114	0.25
15.1	0.0026		47.7717	0.25
15.15	0.00266		47.932	0.25
15.2	0.00271		48.0923	0.25
15.25	0.00576		48.2526	0.25
15.3	0.00582		48.4129	0.25
15.35	0.00527		48.5732	0.25
15.4	0.00205		48.7335	0.25
15.45	0.00171		48.8939	0.25
15.5	0.00176		49.0541	0.25
15.55	0.00295		49.2145	0.26
15.6	0.00307		49.3748	0.25
15.65	0.00312		49.5351	0.25
15.7	0.0043		49.6954	0.25
15.75	0.00436		49.8557	0.25
15.8	0.000676683		50.016	0.25
15.85	0.000729425		50.1763	0.25
15.9	0.00125		50.3366	0.24
15.95	0.0013		50.4969	0.25
16	0.00462		50.6572	0.25
16.05	0.000673729		50.8175	0.25
16.1	0.00153		50.9778	0.25
16.15	0.00158		51.1382	0.25
16.2	0.00163		51.2985	0.25
16.25	0.00588		51.4588	0.25
16.3	0.0032		51.6191	0.25
16.35	0.00646		51.7794	0.25
16.4	0.00644		51.9397	0.25
16.45	0.0065		52.1	0.25
16.5	0.00262		52.2603	0.25
16.55	0.00267		52.4206	0.25
16.6	0.00525		52.5809	0.24
16.65	0.00597		52.7412	0.25
16.7	0.00603		52.9015	0.25
16.75	0.00235		53.0618	0.25
16.8	0.00226		53.2221	0.24
16.85	0.00232		53.3825	0.24
16.9	0.00237		53.5428	0.25
16.95	0.00529		53.7031	0.25
17	0.00534		53.8634	0.25
17.05	0.00486		54.0237	0.24
17.1	0.00491		54.184	0.25
17.15	0.00623		54.3443	0.25
17.2	0.00675		54.5046	0.25
17.25	0.00681		54.6649	0.25
17.3	0.00686		54.8252	0.24
17.35	0.00678		54.9855	0.25
17.4	0.00383		55.1459	0.25
17.45	0.00175		55.3062	0.24
17.5	0.00394		55.4665	0.25
17.55	0.00479		55.6268	0.24
17.6	0.00484		55.7871	0.25
17.65	0.00636		55.9474	0.25
17.7	0.00288		56.1077	0.25
17.75	0.00433		56.268	0.25
17.8	0.00439		56.4283	0.25
17.85	0.00664		56.5886	0.25
17.9	0.00669		56.7489	0.25
17.95	0.00541		56.9092	0.25
18	0.00546		57.0695	0.25
18.05	0.00552		57.2298	0.25
18.1	0.00517		57.3901	0.25
18.15	0.00376		57.5505	0.25
18.2	0.00527		57.7108	0.25
18.25	0.00406		57.8711	0.25
18.3	0.00411		58.0314	0.25
18.35	0.00417		58.1917	0.25
18.4	0.00515		58.352	0.25
18.45	0.00534		58.5123	0.25
18.5	0.00539		58.6726	0.25
18.55	0.00631		58.8329	0.25
18.6	0.0075		58.9932	0.25
18.65	0.00642		59.1535	0.25
18.7	0.0054		59.3139	0.25
18.75	0.00486		59.4742	0.25
18.8	0.00451		59.6345	0.25
18.85	0.00496		59.7948	0.25
18.9	0.00581		59.9551	0.25
18.95	0.00587		60.1154	0.25
19	0.00472		60.2757	0.25
19.05	0.00444		60.436	0.25
19.1	0.00482		60.5963	0.25
19.15	0.00608		60.7566	0.25
19.2	0.00613		60.9169	0.25
19.25	0.00845		61.0772	0.25
19.3	0.00464		61.2375	0.25
19.35	0.00862		61.3978	0.25
19.4	0.00407		61.5581	0.25
19.45	0.00293		61.7185	0.25
19.5	0.00298		61.8788	0.25
19.55	0.00277		62.0391	0.25
19.6	0.00322		62.1994	0.25
19.65	0.00327		62.3597	0.25
19.7	0.00612		62.52	0.25
19.75	0.00691		62.6803	0.25
19.8	0.00696		62.8406	0.25
19.85	0.00762		63.0009	0.25
19.9	0.00593		63.1612	0.25
19.95	0.00599		63.3215	0.25
20	0.00464		63.4819	0.26
20.05	0.00469		63.6422	0.26
20.1	0.00475		63.8025	0.27
20.15	0.005		63.9628	0.28
20.2	0.00405		64.1231	0.3
20.25	0.00184		64.2834	0.31
20.3	0.00189		64.4437	0.33
20.35	0.00194		64.604	0.34
20.4	0.002		64.7643	0.36
20.45	0.00205		64.9246	0.37
20.5	0.00343		65.0849	0.37
20.55	0.00409		65.2452	0.38
20.6	0.00521		65.4055	0.39
20.65	0.00419		65.5658	0.39
20.7	0.00658		65.7262	0.39
20.75	0.0065		65.8865	0.38
20.8	0.00748		66.0468	0.38
20.85	0.0066		66.2071	0.39
20.9	0.00552		66.3674	0.38
20.95	0.00558		66.5277	0.38
21	0.00576		66.688	0.38
21.05	0.00661		66.8483	0.38
21.1	0.00587		67.0086	0.39
21.15	0.00485		67.1689	0.38
21.2	0.00491		67.3292	0.38
21.25	0.00683		67.4895	0.38
21.3	0.00715		67.6499	0.38
21.35	0.00693		67.8101	0.38
21.4	0.00738		67.9705	0.38
21.45	0.0081		68.1308	0.38
21.5	0.00816		68.2911	0.38
21.55	0.00821		68.4514	0.38
21.6	0.00373		68.6117	0.38
21.65	0.00491		68.772	0.38
21.7	0.00383		68.9323	0.38
21.75	0.00489		69.0926	0.38
21.8	0.00127		69.2529	0.38
21.85	0.00146		69.4132	0.38
21.9	0.00151		69.5735	0.38
21.95	0.0059		69.7339	0.38
22	0.00595		69.8941	0.38
22.05	0.006		70.0545	0.38
22.1	0.00359		70.2148	0.38
22.15	0.00364		70.3751	0.38
22.2	0.00323		70.5354	0.38
22.25	0.00328		70.6957	0.38
22.3	0.00333		70.856	0.38
22.35	0.00399		71.0163	0.38
22.4	0.00371		71.1766	0.38
22.45	0.00409		71.3369	0.38
22.5	0.00428		71.4972	0.38
22.55	0.00433		71.6575	0.38
22.6	0.00112		71.8179	0.38
22.65	0.00117		71.9781	0.38
22.7	0.00496		72.1385	0.38
22.75	0.00501		72.2988	0.38
22.8	0.00406		72.4591	0.38
22.85	0.00378		72.6194	0.38
22.9	0.00417		72.7797	0.38
22.95	0.00342		72.94	0.38
23	0.00587		73.1003	0.38
23.05	0.00592		73.2606	0.38
23.1	0.00598		73.4209	0.38
23.15	0.00703		73.5812	0.38
23.2	0.00495		73.7415	0.38
23.25	0.005		73.9018	0.37
23.3	0.00345		74.0622	0.38
23.35	0.00191		74.2225	0.38
23.4	0.00196		74.3828	0.38
23.45	0.000546311		74.5431	0.38
23.5	0.00367		74.7034	0.38
23.55	0.00332		74.8637	0.38
23.6	0.00337		75.024	0.38
23.65	0.00342		75.1843	0.38
23.7	0.00494		75.3446	0.38
23.75	0.00613		75.5049	0.38
23.8	0.00732		75.6652	0.38
23.85	0.00737		75.8255	0.38
23.9	0.00455		75.9858	0.38
23.95	0.00461		76.1462	0.38
24	0.00393		76.3065	0.38
24.05	0.00545		76.4668	0.38
24.1	0.0013		76.6271	0.38
24.15	0.00135		76.7874	0.38
24.2	0.0014		76.9477	0.38
24.25	0.00399		77.108	0.37
24.3	0.00584		77.2683	0.38
24.35	0.0059		77.4286	0.38
24.4	0.00475		77.5889	0.37
24.45	0.00193		77.7492	0.37
24.5	0.00199		77.9095	0.38
24.55	0.00204		78.0699	0.38
24.6	0.00329		78.2301	0.38
24.65	0.00335		78.3905	0.38
24.7	0.0036		78.5508	0.38
24.75	0.00365		78.7111	0.38
24.8	-0.000496304		78.8714	0.38
24.85	-0.000443561		79.0317	0.38
24.9	0.00194		79.192	0.38
24.95	0.002		79.3523	0.38
25	0.00231		79.5126	0.38
25.05	0.000834076		79.6729	0.38
25.1	0.00122		79.8332	0.38
25.15	0.000939561		79.9935	0.38
25.2	-0.000407696		80.1539	0.38
25.25	-0.000354953		80.3141	0.38
25.3	0.00136		80.4745	0.38
25.35	0.00148		80.6348	0.38
25.4	0.00147		80.7951	0.38
25.45	-0.000877316		80.9554	0.38
25.5	-0.000824573		81.1157	0.38
25.55	-0.000238497		81.276	0.38
25.6	-0.000185755		81.4363	0.38
25.65	0.000666988		81.5966	0.38
25.7	-0.00281		81.7569	0.38
25.75	-0.00343		81.9172	0.38
25.8	-0.00337		82.0775	0.38
25.85	1.1292e-05		82.2378	0.38
25.9	6.40347e-05		82.3982	0.38
25.95	-0.000949889		82.5585	0.38
26	-0.00176		82.7188	0.37
26.05	-0.00251		82.8791	0.37
26.1	-0.00266		83.0394	0.38
26.15	-0.00261		83.1997	0.38
26.2	-0.00275		83.36	0.38
26.25	-0.00117		83.5203	0.38
26.3	-0.00171		83.6806	0.38
26.35	5.38533e-06		83.8409	0.38
26.4	-0.00161		84.0012	0.38
26.45	-0.000555796		84.1615	0.38
26.5	-0.00144		84.3218	0.38
26.55	-0.00138		84.4822	0.37
26.6	-0.00133		84.6425	0.38
26.65	-0.000144825		84.8028	0.38
26.7	-9.20827e-05		84.9631	0.38
26.75	-3.934e-05		85.1234	0.37
26.8	-0.00125		85.2837	0.38
26.85	-0.00427		85.444	0.38
26.9	-0.00421		85.6043	0.38
26.95	-0.0021		85.7646	0.38
27	-0.00204		85.9249	0.38
27.05	-0.00412		86.0852	0.38
27.1	-0.00454		86.2455	0.38
27.15	-0.00402		86.4059	0.38
27.2	-0.00436		86.5661	0.38
27.25	-0.00431		86.7265	0.38
27.3	-0.00426		86.8868	0.38
27.35	-0.00127		87.0471	0.38
27.4	-0.000553685		87.2074	0.38
27.45	-0.000500943		87.3677	0.37
27.5	0.000818467		87.528	0.38
27.55	0.000937876		87.6883	0.38
27.6	0.000990619		87.8486	0.38
27.65	-0.00342		88.0089	0.38
27.7	-0.00464		88.1692	0.38
27.75	-0.00458		88.3295	0.38
27.8	-0.0024		88.4899	0.38
27.85	-0.00235		88.6501	0.38
27.9	-0.000826259		88.8105	0.38
27.95	-0.00317		88.9708	0.38
28	-0.00405		89.1311	0.38
28.05	-0.004		89.2914	0.38
28.1	-0.00502		89.4517	0.38
28.15	-0.0033		89.612	0.38
28.2	-0.00471		89.7723	0.38
28.25	-0.00466		89.9326	0.38
28.3	-0.0046		90.0929	0.38
28.35	-0.000884908		90.2532	0.38
28.4	-9.8832e-05		90.4135	0.38
28.45	-0.000779423		90.5738	0.38
28.5	-0.00193		90.7341	0.38
28.55	-0.00281		90.8945	0.38
28.6	-0.00275		91.0548	0.38
28.65	0.000631548		91.2151	0.38
28.7	0.000684291		91.3754	0.38
28.75	-0.0007963		91.5357	0.38
28.8	-0.00354		91.696	0.38
28.85	-0.00289		91.8563	0.38
28.9	-0.0037		92.0166	0.38
28.95	-0.00365		92.1769	0.38
29	-0.0036		92.3372	0.38
29.05	-0.00355		92.4975	0.38
29.1	-0.00243		92.6578	0.38
29.15	-0.00237		92.8182	0.38
29.2	-0.00232		92.9785	0.38
29.25	-0.0038		93.1388	0.38
29.3	-0.00475		93.2991	0.38
29.35	-0.0047		93.4594	0.38
29.4	-0.00424		93.6197	0.38
29.45	-0.00186		93.78	0.38
29.5	0.00059484		93.9403	0.37
29.55	0.000647583		94.1006	0.37
29.6	-0.0037		94.2609	0.38
29.65	-0.00518		94.4212	0.38
29.7	-0.00513		94.5815	0.37
29.75	-0.00494		94.7418	0.37
29.8	-0.00489		94.9022	0.38
29.85	-0.00484		95.0625	0.38
29.9	-0.00478		95.2228	0.38
29.95	-0.00473		95.3831	0.38
30	-0.00608		95.5434	0.38
30.05	-0.00602		95.7037	0.39
30.1	-0.00424		95.864	0.4
30.15	-0.00419		96.0243	0.42
30.2	-0.00413		96.1846	0.43
30.25	-0.00221		96.3449	0.45
30.3	-0.00216		96.5052	0.47
30.35	-0.00258		96.6655	0.48
30.4	-0.00432		96.8259	0.49
30.45	-0.00427		96.9861	0.5
30.5	-0.00288		97.1465	0.51
30.55	-0.00283		97.3068	0.51
30.6	-0.00304		97.4671	0.51
30.65	-0.00313		97.6274	0.51
30.7	-0.00367		97.7877	0.5
30.75	-0.00355		97.948	0.51
30.8	-0.0043		98.1083	0.51
30.85	-0.00345		98.2686	0.5
30.9	-0.0044		98.4289	0.5
30.95	-0.00114		98.5892	0.5
31	-0.00389		98.7495	0.51
31.05	-0.00184		98.9099	0.5
31.1	-0.00212		99.0701	0.5
31.15	-0.00206		99.2305	0.5
31.2	-0.00201		99.3908	0.5
31.25	-0.00369		99.5511	0.5
31.3	-0.00464		99.7114	0.5
31.35	-0.00459		99.8717	0.5
31.4	-0.00367		100.032	0.5
31.45	-0.00341		100.192	0.5
31.5	-0.00356		100.353	0.5
31.55	-0.00391		100.513	0.5
31.6	-0.00559		100.673	0.5
31.65	-0.00574		100.834	0.5
31.7	-0.00568		100.994	0.5
31.75	-0.00657		101.154	0.5
31.8	-0.00651		101.314	0.5
31.85	-0.00639		101.475	0.5
31.9	-0.00587		101.635	0.51
31.95	-0.00255		101.795	0.51
32	-0.0025		101.956	0.51
32.05	-0.00412		102.116	0.51
32.1	-0.00613		102.276	0.51
32.15	-0.00701		102.437	0.51
32.2	-0.00602		102.597	0.51
32.25	-0.0079		102.757	0.5
32.3	-0.00492		102.918	0.5
32.35	-0.00807		103.078	0.5
32.4	-0.00488		103.238	0.51
32.45	-0.00483		103.398	0.5
32.5	-0.00477		103.559	0.5
32.55	-0.00512		103.719	0.5
32.6	-0.00527		103.879	0.5
32.65	-0.00522		104.04	0.5
32.7	-0.00463		104.2	0.5
32.75	-0.00431		104.36	0.5
32.8	0.00121		104.521	0.5
32.85	0.0036		104.681	0.5
32.9	0.00698		104.841	0.5
32.95	0.03963		105.002	0.5
33	0.04682		105.162	0.5
33.05	0.05347		105.322	0.5
33.1	0.05393		105.482	0.5
33.15	0.05765		105.643	0.5
33.2	0.05823		105.803	0.5
33.25	0.09442		105.963	0.5
33.3	0.09447		106.124	0.5
33.35	0.09452		106.284	0.5
33.4	0.08038		106.444	0.5
33.45	0.07109		106.605	0.5
33.5	0.07115		106.765	0.5
33.55	0.10993		106.925	0.5
33.6	0.11205		107.086	0.5
33.65	0.14551		107.246	0.5
33.7	0.14649		107.406	0.5
33.75	0.14561		107.566	0.5
33.8	0.13033		107.727	0.5
33.85	0.12658		107.887	0.5
33.9	0.12664		108.047	0.5
33.95	0.20049		108.208	0.5
34	0.20568		108.368	0.5
34.05	0.20706		108.528	0.5
34.1	0.20711		108.689	0.5
34.15	0.18163		108.849	0.5
34.2	0.18169		109.009	0.5
34.25	0.23701		109.17	0.5
34.3	0.23706		109.33	0.5
34.35	0.23591		109.49	0.5
34.4	0.22816		109.65	0.5
34.45	0.22822		109.811	0.5
34.5	0.2316		109.971	0.5
34.55	0.23166		110.131	0.5
34.6	0.23057		110.292	0.5
34.65	0.23056		110.452	0.5
34.7	0.22841		110.612	0.5
34.75	0.22847		110.773	0.5
34.8	0.23105		110.933	0.5
34.85	0.2311		111.093	0.5
34.9	0.23162		111.254	0.5
34.95	0.23228		111.414	0.5
35	0.23233		111.574	0.5
35.05	0.23212		111.734	0.5
35.1	0.23217		111.895	0.5
35.15	0.23322		112.055	0.5
35.2	0.23327		112.215	0.5
35.25	0.23273		112.376	0.5
35.3	0.23278		112.536	0.5
35.35	0.23417		112.696	0.5
35.4	0.23442		112.857	0.5
35.45	0.235		113.017	0.5
35.5	0.23452		113.177	0.5
35.55	0.23444		113.338	0.5
35.6	0.2345		113.498	0.5
35.65	0.23882		113.658	0.5
35.7	0.2392		113.818	0.5
35.75	0.23925		113.979	0.5
35.8	0.23697		114.139	0.5
35.85	0.23663		114.299	0.5
35.9	0.23408		114.46	0.5
35.95	0.2336		114.62	0.5
36	0.23418		114.78	0.5
36.05	0.23564		114.941	0.5
36.1	0.23569		115.101	0.5
36.15	0.23561		115.261	0.5
36.2	0.23566		115.422	0.5
36.25	0.23678		115.582	0.5
36.3	0.23683		115.742	0.5
36.35	0.23682		115.902	0.5
36.4	0.23601		116.063	0.5
36.45	0.23606		116.223	0.5
36.5	0.23698		116.383	0.5
36.55	0.23803		116.544	0.5
36.6	0.23808		116.704	0.5
36.65	0.2398		116.864	0.5
36.7	0.23986		117.025	0.5
36.75	0.23991		117.185	0.5
36.8	0.24036		117.345	0.5
36.85	0.24081		117.506	0.5
36.9	0.24153		117.666	0.5
36.95	0.24159		117.826	0.5
37	0.24217		117.986	0.5
37.05	0.23889		118.147	0.5
37.1	0.24055		118.307	0.5
37.15	0.2406		118.467	0.5
37.2	0.24145		118.628	0.5
37.25	0.24204		118.788	0.51
37.3	0.24156		118.948	0.5
37.35	0.24214		119.109	0.5
37.4	0.24006		119.269	0.5
37.45	0.24011		119.429	0.51
37.5	0.24017		119.59	0.5
37.55	0.24335		119.75	0.5
37.6	0.24341		119.91	0.5
37.65	0.24253		120.07	0.5
37.7	0.24191		120.231	0.51
37.75	0.24263		120.391	0.5
37.8	0.24388		120.551	0.5
37.85	0.24394		120.712	0.5
37.9	0.24019		120.872	0.5
37.95	0.23984		121.032	0.5
38	0.23816		121.193	0.5
38.05	0.23821		121.353	0.5
38.1	0.2394		121.513	0.5
38.15	0.24352		121.674	0.5
38.2	0.24357		121.834	0.5
38.25	0.24362		121.994	0.5
38.3	0.24248		122.154	0.5
38.35	0.2398		122.315	0.5
38.4	0.23985		122.475	0.5
38.45	0.24177		122.635	0.5
38.5	0.24182		122.796	0.5
38.55	0.24241		122.956	0.5
38.6	0.24139		123.116	0.5
38.65	0.24251		123.277	0.5
38.7	0.24157		123.437	0.5
38.75	0.24162		123.597	0.5
38.8	0.2412		123.758	0.5
38.85	0.24126		123.918	0.51
38.9	0.24291		124.078	0.5
38.95	0.2449		124.238	0.5
39	0.24515		124.399	0.5
39.05	0.2452		124.559	0.5
39.1	0.24279		124.719	0.5
39.15	0.24284		124.88	0.5
39.2	0.24343		125.04	0.5
39.25	0.24348		125.2	0.5
39.3	0.24353		125.361	0.5
39.35	0.24279		125.521	0.5
39.4	0.2453		125.681	0.5
39.45	0.24649		125.842	0.5
39.5	0.24654		126.002	0.5
39.55	0.2466		126.162	0.5
39.6	0.24465		126.322	0.5
39.65	0.2455		126.483	0.5
39.7	0.24482		126.643	0.5
39.75	0.24561		126.803	0.5
39.8	0.24593		126.964	0.5
39.85	0.24598		127.124	0.5
39.9	0.24617		127.284	0.5
39.95	0.24628		127.445	0.51
40	0.24634		127.605	0.52
40.05	0.24639		127.765	0.53
40.1	0.24584		127.926	0.54
40.15	0.24676		128.086	0.55
40.2	0.24595		128.246	0.56
40.25	0.24507		128.406	0.57
40.3	0.24505		128.567	0.58
40.35	0.24517		128.727	0.59
40.4	0.24529		128.887	0.6
40.45	0.24648		129.048	0.61
40.5	0.24566		129.208	0.61
40.55	0.24572		129.368	0.61
40.6	0.24417		129.529	0.61
40.65	0.24109		129.689	0.61
40.7	0.24114		129.849	0.61
40.75	0.2452		130.01	0.61
40.8	0.24565		130.17	0.61
40.85	0.2467		130.33	0.61
40.9	0.24575		130.49	0.61
40.95	0.24621		130.651	0.61
41	0.24586		130.811	0.61
41.05	0.24631		130.971	0.61
41.1	0.24616		131.132	0.61
41.15	0.24622		131.292	0.61
41.2	0.24627		131.452	0.61
41.25	0.24652		131.613	0.61
41.3	0.24658		131.773	0.61
41.35	0.24329		131.933	0.61
41.4	0.24335		132.094	0.61
41.45	0.24633		132.254	0.61
41.5	0.24639		132.414	0.61
41.55	0.24584		132.574	0.61
41.6	0.24269		132.735	0.61
41.65	0.24274		132.895	0.61
41.7	0.24273		133.055	0.61
41.75	0.24345		133.216	0.61
41.8	0.2447		133.376	0.61
41.85	0.24629		133.536	0.61
41.9	0.24634		133.697	0.61
41.95	0.24426		133.857	0.61
42	0.24431		134.017	0.61
42.05	0.24637		134.178	0.61
42.1	0.24642		134.338	0.61
42.15	0.24334		134.498	0.6
42.2	0.24212		134.658	0.6
42.25	0.24344		134.819	0.6
42.3	0.24223		134.979	0.61
42.35	0.24535		135.139	0.61
42.4	0.2446		135.3	0.61
42.45	0.24492		135.46	0.61
42.5	0.24471		135.62	0.61
42.55	0.24503		135.781	0.61
42.6	0.24695		135.941	0.61
42.65	0.247		136.101	0.6
42.7	0.24645		136.262	0.61
42.75	0.2447		136.422	0.61
42.8	0.24476		136.582	0.61
42.85	0.24741		136.742	0.61
42.9	0.24793		136.903	0.61
42.95	0.24798		137.063	0.61
43	0.24764		137.223	0.61
43.05	0.24395		137.384	0.61
43.1	0.24387		137.544	0.6
43.15	0.24406		137.704	0.6
43.2	0.24471		137.865	0.61
43.25	0.24477		138.025	0.6
43.3	0.24395		138.185	0.6
43.35	0.244		138.346	0.6
43.4	0.24319		138.506	0.6
43.45	0.24404		138.666	0.61
43.5	0.2427		138.826	0.61
43.55	0.24242		138.987	0.61
43.6	0.24247		139.147	0.61
43.65	0.24299		139.307	0.61
43.7	0.24317		139.468	0.61
43.75	0.24409		139.628	0.61
43.8	0.24415		139.788	0.6
43.85	0.2438		139.949	0.6
43.9	0.24385		140.109	0.61
43.95	0.2427		140.269	0.61
44	0.24382		140.43	0.6
44.05	0.24388		140.59	0.6
44.1	0.24393		140.75	0.6
44.15	0.24445		140.91	0.6
44.2	0.2425		141.071	0.6
44.25	0.24255		141.231	0.6
44.3	0.24261		141.391	0.6
44.35	0.24286		141.552	0.61
44.4	0.24291		141.712	0.61
44.45	0.24276		141.872	0.61
44.5	0.24208		142.033	0.6
44.55	0.24287		142.193	0.6
44.6	0.24339		142.353	0.61
44.65	0.24511		142.514	0.61
44.7	0.24516		142.674	0.6
44.75	0.24521		142.834	0.6
44.8	0.2428		142.994	0.6
44.85	0.24285		143.155	0.61
44.9	0.24284		143.315	0.6
44.95	0.24389		143.475	0.6
45	0.24201		143.636	0.61
45.05	0.24206		143.796	0.61
45.1	0.24138		143.956	0.61
45.15	0.24124		144.117	0.61
45.2	0.24062		144.277	0.61
45.25	0.24068		144.437	0.61
45.3	0.24073		144.598	0.61
45.35	0.24411		144.758	0.61
45.4	0.2397		144.918	0.6
45.45	0.24215		145.078	0.6
45.5	0.23981		145.239	0.61
45.55	0.23893		145.399	0.61
45.6	0.23898		145.559	0.61
45.65	0.24123		145.72	0.61
45.7	0.24335		145.88	0.61
45.75	0.24134		146.04	0.61
45.8	0.24372		146.201	0.61
45.85	0.24158		146.361	0.61
45.9	0.24163		146.521	0.6
45.95	0.24168		146.682	0.61
46	0.24253		146.842	0.6
46.05	0.24259		147.002	0.6
46.1	0.24124		147.162	0.6
46.15	0.24129		147.323	0.6
46.2	0.23928		147.483	0.6
46.25	0.2452		147.643	0.61
46.3	0.24545		147.804	0.6
46.35	0.2455		147.964	0.6
46.4	0.24262		148.124	0.6
46.45	0.24267		148.285	0.6
46.5	0.24033		148.445	0.6
46.55	0.23891		148.605	0.6
46.6	0.23897		148.766	0.6
46.65	0.24035		148.926	0.61
46.7	0.2412		149.086	0.61
46.75	0.24792		149.246	0.61
46.8	0.24664		149.407	0.6
46.85	0.2467		149.567	0.61
46.9	0.24575		149.727	0.61
46.95	0.2428		149.888	0.61
47	0.24285		150.048	0.6
47.05	0.24597		150.208	0.6
47.1	0.24603		150.369	0.6
47.15	0.24415		150.529	0.61
47.2	0.23967		150.689	0.61
47.25	0.24385		150.85	0.61
47.3	0.2439		151.01	0.61
47.35	0.24396		151.17	0.61
47.4	0.24461		151.33	0.61
47.45	0.24306		151.491	0.61
47.5	0.24412		151.651	0.6
47.55	0.24417		151.811	0.6
47.6	0.24422		151.972	0.61
47.65	0.24347		152.132	0.6
47.7	0.24273		152.292	0.6
47.75	0.24278		152.453	0.6
47.8	0.2427		152.613	0.61
47.85	0.24275		152.773	0.61
47.9	0.24247		152.934	0.61
47.95	0.24499		153.094	0.6
48	0.24198		153.254	0.6
48.05	0.24696		153.414	0.61
48.1	0.24582		153.575	0.61
48.15	0.2464		153.735	0.61
48.2	0.24592		153.895	0.6
48.25	0.24617		154.056	0.61
48.3	0.24429		154.216	0.61
48.35	0.24628		154.376	0.61
48.4	0.24646		154.537	0.6
48.45	0.24652		154.697	0.6
48.5	0.24204		154.857	0.6
48.55	0.24209		155.018	0.61
48.6	0.24254		155.178	0.6
48.65	0.24346		155.338	0.6
48.7	0.24351		155.498	0.6
48.75	0.24383		155.659	0.61
48.8	0.24315		155.819	0.61
48.85	0.24474		155.979	0.6
48.9	0.24426		156.14	0.6
48.95	0.24498		156.3	0.6
49	0.24436		156.46	0.61
49.05	0.24515		156.621	0.6
49.1	0.2418		156.781	0.6
49.15	0.24526		156.941	0.6
49.2	0.24191		157.102	0.6
49.25	0.24443		157.262	0.61
49.3	0.24448		157.422	0.6
49.35	0.24453		157.582	0.6
49.4	0.24405		157.743	0.6
49.45	0.24391		157.903	0.6
49.5	0.24396		158.063	0.61
49.55	0.24301		158.224	0.61
49.6	0.24306		158.384	0.62
49.65	0.24312		158.544	0.63
49.7	0.24337		158.705	0.64
49.75	0.24469		158.865	0.65
49.8	0.24474		159.025	0.66
49.85	0.24813		159.186	0.68
49.9	0.24365		159.346	0.69
49.95	0.24383		159.506	0.7
50	0.24082		159.666	0.71
50.05	0.24394		159.827	0.72
50.1	0.24259		159.987	0.73
50.15	0.24484		160.147	0.73
50.2	0.2427		160.308	0.73
50.25	0.24642		160.468	0.73
50.3	0.24274		160.628	0.73
50.35	0.24652		160.789	0.73
50.4	0.24344		160.949	0.73
50.45	0.24349		161.109	0.72
50.5	0.24355		161.27	0.72
50.55	0.24353		161.43	0.72
50.6	0.24359		161.59	0.72
50.65	0.24297		161.75	0.72
50.7	0.24189		161.911	0.72
50.75	0.24288		162.071	0.72
50.8	0.24293		162.231	0.72
50.85	0.24458		162.392	0.72
50.9	0.24464		162.552	0.72
50.95	0.24469		162.712	0.72
51	0.24167		162.873	0.72
51.05	0.24173		163.033	0.72
51.1	0.24178		163.193	0.72
51.15	0.2425		163.354	0.72
51.2	0.24255		163.514	0.72
51.25	0.24154		163.674	0.72
51.3	0.23866		163.834	0.73
51.35	0.24091		163.995	0.73
51.4	0.24096		164.155	0.73
51.45	0.24102		164.315	0.72
51.5	0.24167		164.476	0.72
51.55	0.24172		164.636	0.73
51.6	0.24177		164.796	0.72
51.65	0.24283		164.957	0.72
51.7	0.24288		165.117	0.72
51.75	0.24227		165.277	0.72
51.8	0.24012		165.438	0.72
51.85	0.23924		165.598	0.72
51.9	0.23929		165.758	0.72
51.95	0.24114		165.918	0.72
52	0.24173		166.079	0.72
52.05	0.24365		166.239	0.72
52.1	0.2437		166.399	0.72
52.15	0.24269		166.56	0.72
52.2	0.23867		166.72	0.72
52.25	0.23979		166.88	0.72
52.3	0.23985		167.041	0.72
52.35	0.2405		167.201	0.72
52.4	0.24388		167.361	0.72
52.45	0.24447		167.522	0.72
52.5	0.24452		167.682	0.72
52.55	0.23998		167.842	0.72
52.6	0.2399		168.002	0.72
52.65	0.23975		168.163	0.72
52.7	0.2386		168.323	0.72
52.75	0.23865		168.483	0.72
52.8	0.24157		168.644	0.72
52.85	0.24263		168.804	0.72
52.9	0.24168		168.964	0.72
52.95	0.24273		169.125	0.72
53	0.24158		169.285	0.72
53.05	0.23977		169.445	0.71
53.1	0.23976		169.606	0.72
53.15	0.23988		169.766	0.72
53.2	0.23999		169.926	0.72
53.25	0.24618		170.086	0.72
53.3	0.24443		170.247	0.72
53.35	0.24449		170.407	0.72
53.4	0.23841		170.567	0.72
53.45	0.23846		170.728	0.72
53.5	0.23998		170.888	0.72
53.55	0.24236		171.048	0.72
53.6	0.24195		171.209	0.72
53.65	0.242		171.369	0.72
53.7	0.24106		171.529	0.72
53.75	0.24051		171.69	0.72
53.8	0.24056		171.85	0.72
53.85	0.24081		172.01	0.72
53.9	0.24133		172.17	0.72
53.95	0.24139		172.331	0.72
54	0.24057		172.491	0.72
54.05	0.24062		172.651	0.72
54.1	0.24134		172.812	0.72
54.15	0.24366		172.972	0.72
54.2	0.24498		173.132	0.72
54.25	0.24504		173.293	0.72
54.3	0.23896		173.453	0.72
54.35	0.23901		173.613	0.72
54.4	0.24086		173.774	0.72
54.45	0.24111		173.934	0.72
54.5	0.2413		174.094	0.72
54.55	0.24122		174.254	0.72
54.6	0.24494		174.415	0.72
54.65	0.24426		174.575	0.72
54.7	0.24438		174.735	0.72
54.75	0.24436		174.896	0.72
54.8	0.24382		175.056	0.72
54.85	0.243		175.216	0.72
54.9	0.24305		175.377	0.72
54.95	0.23997		175.537	0.72
55	0.23956		175.697	0.72
55.05	0.23961		175.858	0.72
55.1	0.24087		176.018	0.71
55.15	0.24232		176.178	0.71
55.2	0.2429		176.338	0.72
55.25	0.24296		176.499	0.72
55.3	0.24041		176.659	0.72
55.35	0.24046		176.819	0.72
55.4	0.24198		176.98	0.72
55.45	0.2447		177.14	0.72
55.5	0.24475		177.3	0.72
55.55	0.23827		177.461	0.71
55.6	0.23833		177.621	0.71
55.65	0.24051		177.781	0.72
55.7	0.24057		177.942	0.72
55.75	0.24248		178.102	0.72
55.8	0.24147		178.262	0.71
55.85	0.24152		178.422	0.72
55.9	0.24158		178.583	0.72
55.95	0.24323		178.743	0.72
56	0.24328		178.903	0.72
56.05	0.24173		179.064	0.72
56.1	0.24179		179.224	0.72
56.15	0.24204		179.384	0.72
56.2	0.24209		179.545	0.72
56.25	0.24115		179.705	0.72
56.3	0.2412		179.865	0.72
56.35	0.24398		180.026	0.72
56.4	0.24404		180.186	0.72
56.45	0.24216		180.346	0.72
56.5	0.24221		180.506	0.72
56.55	0.24366		180.667	0.72
56.6	0.24371		180.827	0.72
56.65	0.24357		180.987	0.72
56.7	0.24249		181.148	0.72
56.75	0.24254		181.308	0.72
56.8	0.24259		181.468	0.72
56.85	0.24418		181.629	0.72
56.9	0.2435		181.789	0.72
56.95	0.24355		181.949	0.72
57	0.24234		182.11	0.72
57.05	0.24146		182.27	0.72
57.1	0.24151		182.43	0.72
57.15	0.24143		182.59	0.72
57.2	0.24148		182.751	0.72
57.25	0.24153		182.911	0.72
57.3	0.24392		183.071	0.73
57.35	0.24397		183.232	0.72
57.4	0.24469		183.392	0.72
57.45	0.23934		183.552	0.72
57.5	0.24073		183.713	0.72
57.55	0.24078		183.873	0.72
57.6	0.24084		184.033	0.72
57.65	0.24456		184.194	0.71
57.7	0.24214		184.354	0.72
57.75	0.24219		184.514	0.72
57.8	0.24225		184.674	0.72
57.85	0.2417		184.835	0.72
57.9	0.24182		184.995	0.72
57.95	0.24054		185.155	0.72
58	0.24192		185.316	0.72
58.05	0.24291		185.476	0.72
58.1	0.24296		185.636	0.72
58.15	0.24295		185.797	0.72
58.2	0.24167		185.957	0.72
58.25	0.24172		186.117	0.72
58.3	0.24177		186.278	0.72
58.35	0.24156		186.438	0.72
58.4	0.24415		186.598	0.72
58.45	0.24307		186.758	0.72
58.5	0.24312		186.919	0.72
58.55	0.23984		187.079	0.71
58.6	0.23962		187.239	0.71
58.65	0.23928		187.4	0.72
58.7	0.23973		187.56	0.72
58.75	0.24392		187.72	0.72
58.8	0.24397		187.881	0.72
58.85	0.24409		188.041	0.72
58.9	0.24587		188.201	0.72
58.95	0.24593		188.362	0.72
59	0.24491		188.522	0.72
59.05	0.24497		188.682	0.72
59.1	0.24502		188.842	0.72
59.15	0.24434		189.003	0.72
59.2	0.24439		189.163	0.72
59.25	0.24444		189.323	0.71
59.3	0.2445		189.484	0.7
59.35	0.24455		189.644	0.7
59.4	0.24193		189.804	0.69
59.45	0.24199		189.965	0.68
59.5	0.24251		190.125	0.66
59.55	0.24449		190.285	0.65
59.6	0.24488		190.446	0.64
59.65	0.2446		190.606	0.63
59.7	0.24498		190.766	0.62
59.75	0.24357		190.926	0.6
59.8	0.24362		191.087	0.59
59.85	0.24041		191.247	0.58
59.9	0.24046		191.407	0.57
59.95	0.23978		191.568	0.56
60	0.24103		191.728	0.54
60.05	0.23989		191.888	0.53
60.1	0.24281		192.049	0.52
60.15	0.24199		192.209	0.51
60.2	0.24278		192.369	0.5
60.25	0.2421		192.53	0.5
60.3	0.24288		192.69	0.48
60.35	0.24214		192.85	0.47
60.4	0.24199		193.01	0.46
60.45	0.24204		193.171	0.45
60.5	0.24063		193.331	0.44
60.55	0.24435		193.491	0.43
60.6	0.24327		193.652	0.42
60.65	0.24332		193.812	0.4
60.7	0.24337		193.972	0.39
60.75	0.24189		194.133	0.39
60.8	0.24041		194.293	0.38
60.85	0.24033		194.453	0.37
60.9	0.23738		194.614	0.36
60.95	0.23744		194.774	0.35
61	0.24142		194.934	0.34
61.05	0.24281		195.094	0.33
61.1	0.24419		195.255	0.32
61.15	0.24425		195.415	0.31
61.2	0.2443		195.575	0.3
61.25	0.24322		195.736	0.3
61.3	0.24001		195.896	0.28
61.35	0.24006		196.056	0.27
61.4	0.24398		196.217	0.26
61.45	0.24403		196.377	0.25
61.5	0.24802		196.537	0.25
61.55	0.24294		196.698	0.23
61.6	0.24379		196.858	0.23
61.65	0.24331		197.018	0.22
61.7	0.24389		197.178	0.21
61.75	0.24341		197.339	0.21
61.8	0.24767		197.499	0.2
61.85	0.24345		197.659	0.19
61.9	0.24617		197.82	0.18
61.95	0.24356		197.98	0.17
62	0.24334		198.14	0.16
62.05	0.2434		198.301	0.15
62.1	0.24345		198.461	0.14
62.15	0.24384		198.621	0.14
62.2	0.24389		198.782	0.13
62.25	0.24394		198.942	0.12
62.3	0.24393		199.102	0.11
62.35	0.24011		199.262	0.11
62.4	0.2409		199.423	0.11
62.45	0.24009		199.583	0.1
62.5	0.241		199.743	0.1
62.55	0.24552		199.904	0.1
62.6	0.24871		200.064	0.1
62.65	0.24876		200.224	0.11
62.7	0.24428		200.385	0.11
62.75	0.24414		200.545	0.11
62.8	0.24419		200.705	0.11
62.85	0.24371		200.866	0.11
62.9	0.24376		201.026	0.11
62.95	0.24381		201.186	0.11
63	0.2426		201.346	0.11
63.05	0.24192		201.507	0.11
63.1	0.2427		201.667	0.11
63.15	0.24369		201.827	0.11
63.2	0.24374		201.988	0.11
63.25	0.243		202.148	0.11
63.3	0.24105		202.308	0.11
63.35	0.2411		202.469	0.11
63.4	0.24462		202.629	0.11
63.45	0.24467		202.789	0.11
63.5	0.24299		202.95	0.11
63.55	0.24305		203.11	0.11
63.6	0.2437		203.27	0.11
63.65	0.24375		203.43	0.11
63.7	0.2438		203.591	0.11
63.75	0.27099		203.751	0.11
63.8	0.30631		203.911	0.11
63.85	0.31323		204.072	0.11
63.9	0.31328		204.232	0.11
63.95	0.29653		204.392	0.11
64	0.29659		204.553	0.12
64.05	0.31851		204.713	0.12
64.1	0.31883		204.873	0.11
64.15	0.35315		205.034	0.12
64.2	0.3532		205.194	0.12
64.25	0.35085		205.354	0.12
64.3	0.3509		205.514	0.12
64.35	0.37156		205.675	0.11
64.4	0.37228		205.835	0.11
64.45	0.3988		205.995	0.12
64.5	0.39885		206.156	0.12
64.55	0.39297		206.316	0.11
64.6	0.39302		206.476	0.11
64.65	0.42327		206.637	0.11
64.7	0.42359		206.797	0.12
64.75	0.42511		206.957	0.12
64.8	0.4269		207.118	0.11
64.85	0.46488		207.278	0.11
64.9	0.47047		207.438	0.12
64.95	0.46499		207.598	0.12
65	0.47538		207.759	0.11
65.05	0.47703		207.919	0.11
65.1	0.47935		208.079	0.11
65.15	0.49007		208.24	0.12
65.2	0.49012		208.4	0.12
65.25	0.49111		208.56	0.12
65.3	0.49243		208.721	0.11
65.35	0.49314		208.881	0.12
65.4	0.49566		209.041	0.11
65.45	0.49325		209.202	0.11
65.5	0.49284		209.362	0.11
65.55	0.49289		209.522	0.12
65.6	0.49421		209.682	0.12
65.65	0.49426		209.843	0.12
65.7	0.49565		210.003	0.12
65.75	0.49543		210.163	0.12
65.8	0.49835		210.324	0.12
65.85	0.49727		210.484	0.12
65.9	0.49846		210.644	0.12
65.95	0.49884		210.805	0.12
66	0.49956		210.965	0.12
66.05	0.49895		211.125	0.12
66.1	0.50314		211.286	0.11
66.15	0.49786		211.446	0.11
66.2	0.50444		211.606	0.11
66.25	0.50063		211.766	0.11
66.3	0.50068		211.927	0.11
66.35	0.50073		212.087	0.11
66.4	0.49979		212.247	0.11
66.45	0.50264		212.408	0.11
66.5	0.50236		212.568	0.11
66.55	0.50241		212.728	0.12
66.6	0.50246		212.889	0.12
66.65	0.50165		213.049	0.11
66.7	0.50257		213.209	0.11
66.75	0.50249		213.37	0.11
66.8	0.50254		213.53	0.12
66.85	0.50259		213.69	0.12
66.9	0.50238		213.85	0.11
66.95	0.50243		214.011	0.12
67	0.50249		214.171	0.12
67.05	0.50674		214.331	0.12
67.1	0.50679		214.492	0.12
67.15	0.50551		214.652	0.12
67.2	0.50556		214.812	0.12
67.25	0.50668		214.973	0.12
67.3	0.50733		215.133	0.12
67.35	0.50765		215.293	0.12
67.4	0.50771		215.454	0.12
67.45	0.50676		215.614	0.12
67.5	0.50681		215.774	0.12
67.55	0.50687		215.934	0.11
67.6	0.50832		216.095	0.11
67.65	0.5069		216.255	0.12
67.7	0.50842		216.415	0.12
67.75	0.50814		216.576	0.12
67.8	0.5088		216.736	0.12
67.85	0.50958		216.896	0.12
67.9	0.50963		217.057	0.12
67.95	0.50602		217.217	0.12
68	0.50607		217.377	0.12
68.05	0.50519		217.538	0.11
68.1	0.50785		217.698	0.11
68.15	0.5079		217.858	0.11
68.2	0.50795		218.018	0.12
68.25	0.50974		218.179	0.11
68.3	0.50779		218.339	0.11
68.35	0.50984		218.499	0.12
68.4	0.51023		218.66	0.12
68.45	0.51028		218.82	0.12
68.5	0.50873		218.98	0.12
68.55	0.50879		219.141	0.12
68.6	0.50931		219.301	0.12
68.65	0.50936		219.461	0.12
68.7	0.50941		219.622	0.12
68.75	0.50993		219.782	0.12
68.8	0.51078		219.942	0.12
68.85	0.51337		220.102	0.12
68.9	0.51342		220.263	0.12
68.95	0.51228		220.423	0.12
69	0.51173		220.583	0.12
69.05	0.50991		220.744	0.12
69.1	0.51183		220.904	0.12
69.15	0.51435		221.064	0.12
69.2	0.51507		221.225	0.12
69.25	0.51446		221.385	0.12
69.3	0.51271		221.545	0.12
69.35	0.51276		221.706	0.12
69.4	0.51288		221.866	0.12
69.45	0.51294		222.026	0.12
69.5	0.51419		222.186	0.12
69.55	0.51364		222.347	0.12
69.6	0.51543		222.507	0.12
69.65	0.51375		222.667	0.12
69.7	0.51273		222.828	0.12
69.75	0.51265		222.988	0.12
69.8	0.51264		223.148	0.12
69.85	0.51149		223.309	0.12
69.9	0.51154		223.469	0.12
69.95	0.51346		223.629	0.12
70	0.51405		223.79	0.12
70.05	0.51604		223.95	0.12
70.1	0.51709		224.11	0.12
70.15	0.51714		224.27	0.12
70.2	0.50966		224.431	0.12
70.25	0.50971		224.591	0.12
70.3	0.51257		224.751	0.12
70.35	0.51262		224.912	0.12
70.4	0.51247		225.072	0.12
70.45	0.51166		225.232	0.12
70.5	0.51171		225.393	0.12
70.55	0.51116		225.553	0.12
70.6	0.51122		225.713	0.12
70.65	0.51474		225.874	0.12
70.7	0.51479		226.034	0.12
70.75	0.51457		226.194	0.13
70.8	0.51183		226.354	0.12
70.85	0.51088		226.515	0.12
70.9	0.51093		226.675	0.12
70.95	0.51565		226.835	0.12
71	0.5157		226.996	0.12
71.05	0.51576		227.156	0.12
71.1	0.51341		227.316	0.12
71.15	0.50993		227.477	0.12
71.2	0.50998		227.637	0.12
71.25	0.51017		227.797	0.12
71.3	0.51275		227.958	0.12
71.35	0.51514		228.118	0.12
71.4	0.51519		228.278	0.12
71.45	0.51525		228.438	0.12
71.5	0.51563		228.599	0.12
71.55	0.51668		228.759	0.12
71.6	0.51574		228.919	0.12
71.65	0.51346		229.08	0.12
71.7	0.51338		229.24	0.12
71.75	0.51343		229.4	0.12
71.8	0.51348		229.561	0.12
71.85	0.51407		229.721	0.12
71.9	0.51485		229.881	0.12
71.95	0.51491		230.042	0.12
72	0.51616		230.202	0.12
72.05	0.51275		230.362	0.12
72.1	0.51546		230.522	0.12
72.15	0.51552		230.683	0.12
72.2	0.51677		230.843	0.12
72.25	0.51682		231.003	0.12
72.3	0.51634		231.164	0.12
72.35	0.51546		231.324	0.12
72.4	0.51551		231.484	0.12
72.45	0.51657		231.645	0.12
72.5	0.51749		231.805	0.12
72.55	0.51667		231.965	0.12
72.6	0.51519		232.126	0.12
72.65	0.51458		232.286	0.12
72.7	0.5153		232.446	0.12
72.75	0.51468		232.606	0.12
72.8	0.51627		232.767	0.12
72.85	0.51279		232.927	0.12
72.9	0.51731		233.087	0.12
72.95	0.51509		233.248	0.12
73	0.51521		233.408	0.12
73.05	0.51527		233.568	0.12
73.1	0.51765		233.729	0.12
73.15	0.51771		233.889	0.12
73.2	0.51656		234.049	0.12
73.25	0.51661		234.21	0.12
73.3	0.5168		234.37	0.12
73.35	0.51685		234.53	0.12
73.4	0.51744		234.69	0.12
73.45	0.51569		234.851	0.12
73.5	0.51774		235.011	0.12
73.55	0.51759		235.171	0.12
73.6	0.52005		235.332	0.12
73.65	0.5177		235.492	0.12
73.7	0.51775		235.652	0.12
73.75	0.51674		235.813	0.12
73.8	0.51679		235.973	0.12
73.85	0.51451		236.133	0.11
73.9	0.51456		236.294	0.12
73.95	0.51468		236.454	0.12
74	0.51614		236.614	0.11
74.05	0.51572		236.774	0.11
74.1	0.51577		236.935	0.12
74.15	0.51309		237.095	0.12
74.2	0.51315		237.255	0.12
74.25	0.51607		237.416	0.12
74.3	0.51612		237.576	0.12
74.35	0.51664		237.736	0.12
74.4	0.51669		237.897	0.12
74.45	0.51674		238.057	0.12
74.5	0.51793		238.217	0.12
74.55	0.51645		238.378	0.12
74.6	0.5165		238.538	0.12
74.65	0.51655		238.698	0.12
74.7	0.51594		238.858	0.12
74.75	0.51919		239.019	0.12
74.8	0.51925		239.179	0.12
74.85	0.5193		239.339	0.12
74.9	0.51642		239.5	0.12
74.95	0.5158		239.66	0.12
75	0.51552		239.82	0.12
75.05	0.51558		239.981	0.12
75.1	0.51816		240.141	0.12
75.15	0.51855		240.301	0.12
75.2	0.51927		240.462
75.25	0.51932		240.622
75.3	0.51864		240.782
75.35	0.51789		240.942
75.4	0.51668		241.103
75.45	0.51673		241.263
75.5	0.51678		241.423
75.55	0.51724		241.584
75.6	0.51789		241.744
75.65	0.51794		241.904
75.7	0.518		242.065
75.75	0.51805		242.225
75.8	0.5181		242.385
75.85	0.51635		242.546
75.9	0.51641		242.706
75.95	0.51646		242.866
76	0.51431		243.026
76.05	0.51436		243.187
76.1	0.51568		243.347
76.15	0.5166		243.507
76.2	0.51666		243.668
76.25	0.51671		243.828
76.3	0.51756		243.988
76.35	0.51561		244.149
76.4	0.51367		244.309
76.45	0.51372		244.469
76.5	0.51417		244.63
76.55	0.51423		244.79
76.6	0.51361		244.95
76.65	0.51366		245.11
76.7	0.51358		245.271
76.75	0.51584		245.431
76.8	0.51896		245.591
76.85	0.52034		245.752
76.9	0.51906		245.912
76.95	0.51891		246.072
77	0.51523		246.233
77.05	0.51255		246.393
77.1	0.51261		246.553
77.15	0.51559		246.714
77.2	0.51638		246.874
77.25	0.5185		247.034
77.3	0.51855		247.194
77.35	0.51847		247.355
77.4	0.51672		247.515
77.45	0.51671		247.675
77.5	0.51663		247.836
77.55	0.51568		247.996
77.6	0.51573		248.156
77.65	0.51919		248.317
77.7	0.51924		248.477
77.75	0.51849		248.637
77.8	0.51621		248.798
77.85	0.51626		248.958
77.9	0.51632		249.118
77.95	0.5143		249.278
78	0.51336		249.439
78.05	0.51427		249.599
78.1	0.51433		249.759
78.15	0.51478		249.92
78.2	0.5155		250.08
78.25	0.51575		250.24
78.3	0.51581		250.401
78.35	0.51412		250.561
78.4	0.51418		250.721
78.45	0.5159		250.882
78.5	0.51608		251.042
78.55	0.51614		251.202
78.6	0.51619		251.362
78.65	0.51477		251.523
78.7	0.51696		251.683
78.75	0.51795		251.843
78.8	0.518		252.004
78.85	0.51439		252.164
78.9	0.51444		252.324
78.95	0.51476		252.485
79	0.51754		252.645
79.05	0.51846		252.805
79.1	0.51852		252.966
79.15	0.51663		253.126
79.2	0.51569		253.286
79.25	0.51514		253.446
79.3	0.51399		253.607
79.35	0.51525		253.767
79.4	0.5141		253.927
79.45	0.51382		254.088
79.5	0.51187		254.248
79.55	0.51392		254.408
79.6	0.51698		254.569
79.65	0.51776		254.729
79.7	0.51795		254.889
79.75	0.51927		255.05
79.8	0.51932		255.21
79.85	0.51731		255.37
79.9	0.51689		255.53
79.95	0.51695		255.691
80	0.51613		255.851
80.05	0.51618		256.011
80.1	0.5161		256.172
80.15	0.51722		256.332
80.2	0.51494		256.492
80.25	0.51806		256.653
80.3	0.51585		256.813
80.35	0.51817		256.973
80.4	0.51822		257.134
80.45	0.51827		257.294
80.5	0.51499		257.454
80.55	0.51305		257.614
80.6	0.51496		257.775
80.65	0.51502		257.935
80.7	0.51507		258.095
80.75	0.51946		258.256
80.8	0.51638		258.416
80.85	0.51643		258.576
80.9	0.51648		258.737
80.95	0.515		258.897
81	0.51732		259.057
81.05	0.51864		259.218
81.1	0.51869		259.378
81.15	0.51841		259.538
81.2	0.5176		259.698
81.25	0.51765		259.859
81.3	0.51757		260.019
81.35	0.51762		260.179
81.4	0.51768		260.34
81.45	0.51826		260.5
81.5	0.51818		260.66
81.55	0.52143		260.821
81.6	0.51829		260.981
81.65	0.52027		261.141
81.7	0.51399		261.302
81.75	0.51751		261.462
81.8	0.51756		261.622
81.85	0.51875		261.782
81.9	0.5188		261.943
81.95	0.52226		262.103
82	0.51724		262.263
82.05	0.51909		262.424
82.1	0.51881		262.584
82.15	0.5192		262.744
82.2	0.51892		262.905
82.25	0.51704		263.065
82.3	0.51709		263.225
82.35	0.51928		263.386
82.4	0.51933		263.546
82.45	0.51938		263.706
82.5	0.51704		263.866
82.55	0.51609		264.027
82.6	0.51547		264.187
82.65	0.51473		264.347
82.7	0.51558		264.508
82.75	0.5175		264.668
82.8	0.51755		264.828
82.85	0.52		264.989
82.9	0.52006		265.149
82.95	0.51564		265.309
83	0.5157		265.47
83.05	0.51688		265.63
83.1	0.51827		265.79
83.15	0.51832		265.95
83.2	0.51811		266.111
83.25	0.51816		266.271
83.3	0.51995		266.431
83.35	0.52		266.592
83.4	0.51945		266.752
83.45	0.5195		266.912
83.5	0.51956		267.073
83.55	0.51561		267.233
83.6	0.5146		267.393
83.65	0.51465		267.554
83.7	0.51697		267.714
83.75	0.51755		267.874
83.8	0.51761		268.034
83.85	0.51926		268.195
83.9	0.51651		268.355
83.95	0.51676		268.515
84	0.51535		268.676
84.05	0.51687		268.836
84.1	0.51972		268.996
84.15	0.52091		269.157
84.2	0.52096		269.317
84.25	0.52101		269.477
84.3	0.51713		269.638
84.35	0.51719		269.798
84.4	0.51724		269.958
84.45	0.51796		270.118
84.5	0.51728		270.279
84.55	0.51806		270.439
84.6	0.51738		270.599
84.65	0.51697		270.76
84.7	0.51656		270.92
84.75	0.51708		271.08
84.8	0.51666		271.241
84.85	0.51771		271.401
84.9	0.51983		271.561
84.95	0.52055		271.722
85	0.51994		271.882
85.05	0.51933		272.042
85.1	0.51791		272.202
85.15	0.51796		272.363
85.2	0.51782		272.523
85.25	0.51987		272.683
85.3	0.51786		272.844
85.35	0.51658		273.004
85.4	0.51656		273.164
85.45	0.51668		273.325
85.5	0.5178		273.485
85.55	0.52039		273.645
85.6	0.52044		273.806
85.65	0.52409		273.966
85.7	0.52028		274.126
85.75	0.52033		274.286
85.8	0.52025		274.447
85.85	0.52024		274.607
85.9	0.51969		274.767
85.95	0.51974		274.928
86	0.52026		275.088
86.05	0.52031		275.248
86.1	0.5189		275.409
86.15	0.51895		275.569
86.2	0.51641		275.729
86.25	0.51646		275.89
86.3	0.51651		276.05
86.35	0.5159		276.21
86.4	0.51755		276.37
86.45	0.5176		276.531
86.5	0.51885		276.691
86.55	0.52091		276.851
86.6	0.51896		277.012
86.65	0.52281		277.172
86.7	0.51827		277.332
86.75	0.52125		277.493
86.8	0.51837		277.653
86.85	0.51889		277.813
86.9	0.51894		277.974
86.95	0.51913		278.134
87	0.51918		278.294
87.05	0.51923		278.454
87.1	0.52202		278.615
87.15	0.52681		278.775
87.2	0.52213		278.935
87.25	0.52178		279.096
87.3	0.51657		279.256
87.35	0.51895		279.416
87.4	0.519		279.577
87.45	0.51912		279.737
87.5	0.51998		279.897
87.55	0.51923		280.058
87.6	0.52322		280.218
87.65	0.51913		280.378
87.7	0.52065		280.538
87.75	0.51711		280.699
87.8	0.52076		280.859
87.85	0.52275		281.019
87.9	0.52306		281.18
87.95	0.52625		281.34
88	0.5263		281.5
88.05	0.52349		281.661
88.1	0.52201		281.821
88.15	0.52253		281.981
88.2	0.52258		282.142
88.25	0.5237		282.302
88.3	0.52375		282.462
88.35	0.52267		282.622
88.4	0.52226		282.783
88.45	0.52145		282.943
88.5	0.5207		283.103
88.55	0.52015		283.264
88.6	0.5202		283.424
88.65	0.52252		283.584
88.7	0.52404		283.745
88.75	0.52409		283.905
88.8	0.52221		284.065
88.85	0.52147		284.226
88.9	0.52232		284.386
88.95	0.52131		284.546
89	0.52216		284.706
89.05	0.52188		284.867
89.1	0.52193		285.027
89.15	0.52145		285.187
89.2	0.5215		285.348
89.25	0.52202		285.508
89.3	0.52208		285.668
89.35	0.52213		285.829
89.4	0.52145		285.989
89.45	0.5215		286.149
89.5	0.52155		286.31
89.55	0.52174		286.47
89.6	0.52379		286.63
89.65	0.52318		286.79
89.7	0.5239		286.951
89.75	0.52428		287.111
89.8	0.52434		287.271
89.85	0.52439		287.432
89.9	0.52464		287.592
89.95	0.52469		287.752
90	0.52395		287.913
90.05	0.524		288.073
90.1	0.52385		288.233
90.15	0.52217		288.394
90.2	0.52056		288.554
90.25	0.52061		288.714
90.3	0.523		288.874
90.35	0.52572		289.035
90.4	0.52637		289.195
90.45	0.52642		289.355
90.5	0.52534		289.516
90.55	0.52379		289.676
90.6	0.52385		289.836
90.65	0.5239		289.997
90.7	0.52442		290.157
90.75	0.52447		290.317
90.8	0.52599		290.478
90.85	0.52464		290.638
90.9	0.5267		290.798
90.95	0.52775		290.958
91	0.5278		291.119
91.05	0.52565		291.279
91.1	0.52271		291.439
91.15	0.52269		291.6
91.2	0.52275		291.76
91.25	0.5244		291.92
91.3	0.52445		292.081
91.35	0.52537		292.241
91.4	0.52236		292.401
91.45	0.52694		292.562
91.5	0.52506		292.722
91.55	0.52512		292.882
91.6	0.52423		293.042
91.65	0.52229		293.203
91.7	0.52274		293.363
91.75	0.52279		293.523
91.8	0.52625		293.684
91.85	0.5263		293.844
91.9	0.52495		294.004
91.95	0.5246		294.165
92	0.52466		294.325
92.05	0.52331		294.485
92.1	0.52436		294.646
92.15	0.52441		294.806
92.2	0.52447		294.966
92.25	0.52612		295.126
92.3	0.52431		295.287
92.35	0.52423		295.447
92.4	0.52428		295.607
92.45	0.52533		295.768
92.5	0.52538		295.928
92.55	0.52544		296.088
92.6	0.52609		296.249
92.65	0.52614		296.409
92.7	0.52373		296.569
92.75	0.52318		296.73
92.8	0.5225		296.89
92.85	0.52255		297.05
92.9	0.52261		297.21
92.95	0.52299		297.371
93	0.52478		297.531
93.05	0.52483		297.691
93.1	0.52355		297.852
93.15	0.5236		298.012
93.2	0.52466		298.172
93.25	0.52698		298.333
93.3	0.52476		298.493
93.35	0.52395		298.653
93.4	0.524		298.814
93.45	0.52432		298.974
93.5	0.52437		299.134
93.55	0.52609		299.294
93.6	0.52348		299.455
93.65	0.52466		299.615
93.7	0.52358		299.775
93.75	0.5247		299.936
93.8	0.52476		300.096
93.85	0.52487		300.256
93.9	0.52493		300.417
93.95	0.52391		300.577
94	0.52363		300.737
94.05	0.52402		300.898
94.1	0.52374		301.058
94.15	0.52166		301.218
94.2	0.52171		301.378
94.25	0.52163		301.539
94.3	0.52535		301.699
94.35	0.5254		301.859
94.4	0.52612		302.02
94.45	0.52617		302.18
94.5	0.52676		302.34
94.55	0.52501		302.501
94.6	0.52507		302.661
94.65	0.52312		302.821
94.7	0.52317		302.982
94.75	0.52342		303.142
94.8	0.52348		303.302
94.85	0.52266		303.462
94.9	0.52272		303.623
94.95	0.52497		303.783
95	0.52502		303.943
95.05	0.52661		304.104
95.1	0.52346		304.264
95.15	0.52625		304.424
95.2	0.52357		304.585
95.25	0.52542		304.745
95.3	0.52547		304.905
95.35	0.52552		305.066
95.4	0.52358		305.226
95.45	0.52363		305.386
95.5	0.52582		305.546
95.55	0.52587		305.707
95.6	0.52959		305.867
95.65	0.55111		306.027
95.7	0.55316		306.188
95.75	0.56415		306.348
95.8	0.59486		306.508
95.85	0.59018		306.669
95.9	0.59497		306.829
95.95	0.60349		306.989
96	0.60428		307.15
96.05	0.60466		307.31
96.1	0.60785		307.47
96.15	0.6099		307.63
96.2	0.63455		307.791
96.25	0.65721		307.951
96.3	0.65853		308.111
96.35	0.65951		308.272
96.4	0.6607		308.432
96.45	0.69695		308.592
96.5	0.70374		308.753
96.55	0.70886		308.913
96.6	0.71158		309.073
96.65	0.71229		309.234
96.7	0.71341		309.394
96.75	0.7356		309.554
96.8	0.73565		309.714
96.85	0.72857		309.875
96.9	0.72863		310.035
96.95	0.76654		310.195
97	0.7672		310.356
97.05	0.77618		310.516
97.1	0.77624		310.676
97.15	0.77509		310.837
97.2	0.77514		310.997
97.25	0.77726		311.157
97.3	0.78011		311.318
97.35	0.78017		311.478
97.4	0.78022		311.638
97.45	0.77881		311.798
97.5	0.77886		311.959
97.55	0.77878		312.119
97.6	0.77883		312.279
97.65	0.78248		312.44
97.7	0.78254		312.6
97.75	0.78432		312.76
97.8	0.78237		312.921
97.85	0.78443		313.081
97.9	0.78381		313.241
97.95	0.78387		313.402
98	0.78339		313.562
98.05	0.78344		313.722
98.1	0.78516		313.882
98.15	0.78841		314.043
98.2	0.7878		314.203
98.25	0.78925		314.363
98.3	0.7879		314.524
98.35	0.79002		314.684
98.4	0.78794		314.844
98.45	0.78799		315.005
98.5	0.78705		315.165
98.55	0.78657		315.325
98.6	0.78715		315.486
98.65	0.78874		315.646
98.7	0.79092		315.806
98.75	0.79264		315.966
98.8	0.7927		316.127
98.85	0.79275		316.287
98.9	0.79247		316.447
98.95	0.79252		316.608
99	0.79304		316.768
99.05	0.79309		316.928
99.1	0.78721		317.089
99.15	0.78727		317.249
99.2	0.79212		317.409
99.25	0.79217		317.57
99.3	0.79176		317.73
99.35	0.79181		317.89
99.4	0.79186		318.05
99.45	0.79138		318.211
99.5	0.79297		318.371
99.55	0.79175		318.531
99.6	0.79234		318.692
99.65	0.79239		318.852
99.7	0.79465		319.012
99.75	0.7947		319.173
99.8	0.79475		319.333
99.85	0.7974		319.493
99.9	0.79979		319.654
[truncated: 3,036 more rows]

## Sheet: Figure3d
Displacement	Wavelength shift	Fr	Wavelength shift
μm	pm	mN	pm
0	-0.000404628	0.12892	-0.000404628
60	0.24564	0.24958	0.24564
120	0.51671	0.3796	0.51671
180	0.80695	0.50079	0.80695
240	1.04151	0.60618	1.04151
300	1.31554	0.72017	1.31554

## Sheet: Figure3e
L	SD	SD	SD	SD	Error bar_SD	SF	SF	SF	SF	Error bar_SF
mm	pm·μm^(-1)	pm·μm^(-1)	pm·μm^(-1)	pm·μm^(-1)	pm·μm^(-1)	pm·mN^(-1)	pm·mN^(-1)	pm·mN^(-1)	pm·mN^(-1)	pm·mN^(-1)
	first try	second try	third try	mean of three trys	S.D.	first try	second try	third try	mean of three trys	S.D.
3	0.05155	0.04651	0.04946	0.04917	0.00254	0.83426	0.75183	0.79856	0.79488	0.04134
4	0.02632	0.02781	0.02679	0.02697	0.000759219	1.01601	1.06819	1.0168	1.03366	0.0299
5	0.01803	0.01856	0.01741	0.018	0.000574659	1.35185	1.38078	1.27459	1.33574	0.0549
7	0.00847	0.00848	0.00849	0.00848	7.48131e-06	1.93411	1.89653	1.90799	1.91288	0.01926
9	0.00455	0.00463	0.0044	0.00453	0.000114911	2.40403	2.38301	2.22799	2.33835	0.09614
11	0.00278	0.0027	0.00309	0.00286	0.000204178	2.9267	2.62511	2.9267	2.82617	0.17412
13	0.00194	0.0022	0.00212	0.00209	0.000135395	3.20442	3.63295	3.49601	3.44446	0.21886
15	0.00162	0.0017	0.00158	0.00164	6.09259e-05	3.99404	4.17209	3.72779	3.96464	0.2236

[truncated: 34 more sheets: Figure3f, Figure4f, Figure5a, Figure5b, Figure5c, Figure5d, Figure5e, Figure5f, Figure6b, Figure6c, Figure6e, Figure6f, Figure6g, FigureS1, FigureS5b, FigureS5c, FigureS7, FigureS8a, FigureS8b, FigureS10a …]
